# Supplementary material for: Confronting the economic burden of diabetes: Can TCM DRG payment reform in China offer a viable solution? Insights from empirical research in Western China
Source: Front Public Health. 2026 Mar 12;14:1792742. doi: 10.3389/fpubh.2026.1792742 (PMC13018147; doi:10.3389/fpubh.2026.1792742)
Supplement: Supplementary file 1 [file Table_1.XLS]

## Sheet: data
ID	Time	DRG reform	Gender	Age	Nationality	Visit time	Type of diabetes	Complications and comorbidities	Use of Chinese medicine diagnostic and therapeutic equipment	Use of Chinese medicine diagnostic and treatment techniques	Diagnosis and treatment based on Chinese medicine evidence	Surgeries and operations	Length of stay	Hospitalization cost	Adjusted hospitalization cost	TCM treatment cost	Adjusted TCM treatment cost	Chinese medicine cost	Adjusted Chinese medicine cost	Western medicine cost	Adjusted Western medicine cost
1	201703	0	1	40	1	1	1	0	1	1	1	0	16	8420.62	8004.39	732	695.817	1224.06	1163.56	3583.26	3406.14
2	201702	0	2	19	1	1	1	0	1	1	1	0	4	3105.56	2952.05	144	136.882	668.11	635.086	739.75	703.184
3	201705	0	1	32	1	1	1	0	1	1	1	0	23	5487.19	5215.96	116	110.266	506.22	481.198	687.27	653.298
4	201708	0	2	15	1	1	1	0	2	2	2	0	6	5353.83	5089.19	668.3	635.266	391.44	372.091	734.39	698.089
5	201710	0	1	17	1	1	1	0	1	1	1	0	4	2639.82	2509.33	221	210.076	49.97	47.5	795.45	756.131
6	201711	0	1	31	1	1	1	0	2	1	1	0	11	5526.97	5253.77	244	231.939	1145.07	1088.47	1657.6	1575.67
7	201807	0	1	15	1	1	1	0	1	1	1	0	9	2916.38	2566.87	378	332.7	158.26	139.294	391.62	344.687
8	201809	0	2	26	1	1	1	0	1	1	1	0	19	11000.2	9681.94	1213	1067.63	2009.56	1768.73	3619.77	3185.97
9	201809	0	2	25	1	1	1	0	1	1	1	0	5	3286.02	2892.22	498.4	438.671	110.65	97.3895	1097.27	965.771
10	201811	0	1	32	1	1	1	0	1	1	1	0	8	5362.82	4720.13	517	455.042	534.83	470.735	1955.69	1721.32
11	201903	0	1	34	1	1	1	0	2	2	2	0	31	7177.19	6193.2	1361	1174.41	145.42	125.483	761.07	656.727
12	201901	0	1	33	1	1	1	0	1	1	1	0	7	7167.54	6184.87	1677.4	1447.43	720.44	621.667	2135	1842.29
13	201902	0	2	23	1	1	1	0	2	2	2	0	8	5872.16	5067.09	602	519.466	932.07	804.283	1130.09	975.154
14	201908	0	1	28	1	1	1	0	1	1	1	0	26	11581.2	9993.42	1557.5	1343.97	1904.16	1643.1	2163.35	1866.75
15	201908	0	1	21	1	1	1	0	1	1	1	0	15	5742.96	4955.6	260	224.354	189.36	163.399	1483.4	1280.03
16	202003	1	2	27	1	1	1	0	2	1	1	1	20	18920.6	16229.2	462	396.282	735.97	631.281	10145.6	8702.46
17	202004	1	1	33	1	1	1	0	1	1	1	0	17	6545.47	5614.4	168	144.103	841.06	721.422	729.61	625.825
18	202010	1	2	27	1	1	1	0	1	1	1	0	10	4708.76	4038.95	362	310.507	996.9	855.094	1102.36	945.553
19	202103	1	1	18	1	1	1	1	1	1	1	0	7	4344.17	3718.79	84	71.9075	610.29	522.433	706.08	604.434
20	202103	1	1	34	1	1	1	0	1	1	1	0	18	8259.44	7070.42	204	174.632	1284.25	1099.37	2030.79	1738.44
21	202101	1	1	34	1	1	1	1	1	1	1	0	19	11676	9995.16	204	174.632	1223.23	1047.14	3168.9	2712.71
22	202101	1	2	29	1	1	1	1	1	1	1	0	17	8117.92	6963.17	204	174.982	2224.19	1907.81	1683.33	1443.88
23	202105	1	2	29	1	1	1	0	2	1	1	1	10	14906.4	12760.5	104	89.0283	355.24	304.1	8822.52	7552.44
24	202106	1	2	28	1	1	1	0	1	1	1	1	9	5758.35	4929.38	520	445.141	168.98	144.654	1580.17	1352.69
25	202103	1	1	18	1	1	1	1	1	1	1	0	7	4344.17	3718.79	84	71.9075	610.29	522.433	706.08	604.434
26	202103	1	1	34	1	1	1	0	1	1	1	0	18	8259.44	7070.42	204	174.632	1284.25	1099.37	2030.79	1738.44
27	202108	1	2	23	1	1	1	1	1	1	1	1	10	4842.29	4145.2	232	198.602	338.15	289.47	924.14	791.102
28	202107	1	2	28	1	1	1	1	1	1	1	1	2	817.29	699.634	280	239.692	133.92	114.641	92.67	79.3293
29	202107	1	2	28	1	1	1	0	1	1	1	1	4	2098.97	1796.8	80	68.4833	172.16	147.376	378.51	324.02
30	202108	1	1	31	1	1	1	0	2	2	2	0	1	1565.52	1340.15	0	0	0	0	121.72	104.197
31	202203	1	1	35	1	2	1	1	2	2	2	1	11	5577.7	4750.99	132	112.435	982.46	836.842	871.94	742.703
32	201703	0	2	36	1	1	2	0	1	1	1	0	5	3001.8	2853.42	214	203.422	85.44	81.2167	1335.14	1269.14
33	201703	0	1	38	1	1	2	0	1	1	1	0	9	4648.62	4418.84	442	420.152	139.93	133.013	2991.09	2843.24
34	201701	0	1	36	1	1	2	0	1	1	1	0	12	6174.97	5869.74	513	487.643	526.82	500.779	3030.45	2880.66
35	201702	0	1	41	1	1	2	0	1	1	1	0	14	7609.88	7233.73	641	609.316	650.58	618.422	3605.9	3427.66
36	201701	0	1	30	1	1	2	0	1	1	1	0	11	5416.6	5148.86	495	470.532	520.54	494.81	2711.75	2577.71
37	201702	0	1	43	1	1	2	0	1	1	1	0	7	3865.7	3674.62	381	362.167	172.4	163.878	1770.36	1682.85
38	201703	0	1	43	1	1	2	0	1	1	1	0	13	5958.39	5663.87	454	431.559	53.12	50.4943	3603.37	3425.26
39	201702	0	1	30	1	1	2	0	1	1	1	0	14	7109.46	6758.04	675	641.635	142.26	135.228	3567.2	3390.87
40	201702	0	1	43	1	1	2	0	1	1	1	0	13	7681.91	7302.2	600	570.342	106.64	101.369	4883.97	4642.56
41	201702	0	1	43	1	1	2	0	1	1	1	0	13	8638	8211.03	768	730.038	445.88	423.84	4957.32	4712.28
42	201702	0	1	43	1	1	2	0	1	1	1	0	12	5645.59	5366.53	502	477.186	201.22	191.274	3116.87	2962.8
43	201703	0	2	44	1	1	2	0	1	1	1	0	9	5958.61	5664.08	582	553.232	55.68	52.9278	3286.93	3124.46
44	201704	0	1	40	1	1	2	0	1	1	1	0	9	4892.6	4650.76	348.6	331.369	542.6	515.779	2402.94	2284.16
45	201704	0	1	40	1	1	2	0	1	1	1	0	11	5072.37	4821.64	461	438.213	1028.12	977.3	1606.25	1526.85
46	201706	0	1	44	1	1	2	0	1	1	1	0	7	4024.9	3825.95	313	297.529	42.66	40.5513	1671.28	1588.67
47	201706	0	1	43	1	1	2	0	1	1	1	0	26	5216.72	4958.86	563	535.171	595	565.589	2010.92	1911.52
48	201706	0	1	33	1	1	2	0	1	1	1	0	11	5100.78	4848.65	371	352.662	385.76	366.692	1434.22	1363.33
49	201704	0	1	38	1	1	2	0	1	1	1	0	14	8827.2	8390.87	703	668.251	1176.7	1118.54	4192.41	3985.18
50	201706	0	1	35	1	1	2	0	1	1	1	0	3	2330.52	2215.32	389	369.772	0	0	486.72	462.662
51	201707	0	1	39	1	1	2	0	2	2	2	0	20	6139.13	5835.67	617	586.502	2044.63	1943.56	1103.7	1049.14
52	201707	0	1	36	1	1	2	0	2	2	2	0	14	4717.63	4484.44	531	504.753	210.57	200.162	2077.76	1975.06
53	201707	0	1	36	1	1	2	0	2	2	2	0	18	5995.52	5699.16	680	646.388	1177.86	1119.64	1545.26	1468.88
54	201707	0	1	44	1	1	2	0	2	2	2	0	11	4352.27	4137.14	566.5	538.498	932.61	886.511	867.56	824.677
55	201707	0	1	34	1	1	2	0	2	2	2	0	12	4358.01	4142.6	518	492.395	825.04	784.259	900.07	855.58
56	201707	0	1	37	1	1	2	0	1	1	1	1	15	5727.8	5444.68	566.8	538.783	727.85	691.873	1702.95	1618.77
57	201707	0	2	40	1	1	2	0	1	1	1	0	12	3380.95	3213.83	158	150.19	998.05	948.717	689.9	655.798
58	201708	0	1	39	1	1	2	0	2	2	2	0	13	4548.2	4323.38	552	524.715	1114.89	1059.78	1130.91	1075.01
59	201708	0	1	34	1	1	2	0	1	1	1	0	7	2280.17	2167.46	92	87.4525	168.36	160.038	684.31	650.485
60	201709	0	1	44	1	1	2	0	1	1	1	0	15	6205.86	5899.11	799	759.506	949.39	902.462	1673.67	1590.94
61	201712	0	1	38	1	1	2	0	1	1	1	0	5	3615.14	3436.44	275	261.407	402.92	383.004	604.62	574.734
62	201712	0	1	39	1	1	2	0	1	1	1	0	9	4451.31	4231.28	458	435.361	614.84	584.449	921.27	875.732
63	201712	0	1	38	1	1	2	0	2	2	2	0	20	5581.15	5305.28	215	204.373	1431.79	1361.02	2054.36	1952.81
64	201712	0	1	36	1	1	2	0	1	1	1	0	15	5335.44	5071.71	644	612.167	106.06	100.817	2558.98	2432.49
65	201712	0	1	30	1	1	2	0	2	2	2	0	14	5235.49	4976.7	459	436.312	444.86	422.871	1832.73	1742.14
66	201710	0	2	42	1	1	2	0	2	2	1	0	1	145.77	138.565	22	20.9125	0	0	49.77	47.3099
67	201711	0	1	41	1	1	2	0	1	1	1	0	20	5324.46	5061.27	625	594.106	1268.85	1206.13	801.91	762.272
68	201710	0	1	38	1	1	2	0	1	1	1	0	7	2756.7	2620.44	205.7	195.532	498.84	474.183	613.26	582.947
69	201710	0	2	42	1	1	2	0	1	1	1	0	3	451.74	429.411	60	57.0342	0	0	99.14	94.2395
70	201712	0	1	39	1	1	2	0	1	1	1	0	12	5339.58	5075.65	501	476.236	855.89	813.584	1128.49	1072.71
71	201801	0	1	41	1	1	2	0	2	2	2	0	12	6192.16	5450.08	640	563.301	520.04	457.717	1424.52	1253.8
72	201802	0	1	38	1	1	2	0	2	2	2	0	10	5236.77	4609.18	480	422.476	300.48	264.47	2268.99	1997.07
73	201803	0	1	34	1	1	2	0	2	2	2	0	19	6581.39	5792.66	785	690.924	438.1	385.597	1283.59	1129.76
74	201804	0	1	44	1	1	2	0	2	2	2	0	45	15528.1	13667.2	2658	2339.46	2274.36	2001.8	3714.32	3269.19
75	201806	0	1	36	1	1	2	0	2	2	2	0	16	5722.93	5037.08	1025	902.162	436.14	383.872	2169.79	1909.76
76	201805	0	1	32	1	1	2	0	1	1	1	0	22	8794.37	7740.43	1456	1281.51	821.66	723.19	2884.61	2538.91
77	201805	0	1	41	1	1	2	0	2	2	2	0	7	6879.58	6055.12	855.2	752.711	147.38	129.718	1934.4	1702.58
78	201806	0	1	34	1	1	2	0	1	1	1	0	16	7511.42	6611.23	900	792.142	483.87	425.882	1474.45	1297.75
79	201806	0	1	34	1	1	2	0	1	1	1	0	13	4650.79	4093.43	692	609.069	252.21	221.985	1283.08	1129.31
80	201807	0	1	32	1	1	2	0	2	1	1	1	12	5193.9	4571.45	474	417.195	490.38	431.612	1152.92	1014.75
81	201807	0	1	39	1	1	2	0	2	2	2	0	12	5633.96	4958.77	667	587.065	528.36	465.04	1605.6	1413.18
82	201808	0	1	37	1	1	2	0	1	1	1	0	9	3290.22	2895.91	529	465.603	320.32	281.932	1223.4	1076.78
83	201809	0	1	44	1	1	2	0	2	1	1	0	8	5594.34	4923.9	546	480.566	61.88	54.4642	2041.36	1796.72
84	201809	0	2	42	1	1	2	0	1	1	1	0	9	4854.35	4272.59	608	535.136	166.36	146.423	1103.99	971.685
85	201807	0	1	39	1	1	2	0	1	1	1	0	13	4510.63	3970.07	351	308.935	1019.6	897.409	1983.33	1745.64
86	201808	0	1	44	1	1	2	0	1	1	1	0	7	4076.45	3587.92	741.5	652.637	441.71	388.774	875.84	770.877
87	201810	0	1	44	1	1	2	0	1	1	1	0	10	4086.23	3596.53	497	437.438	64.28	56.5765	1451.85	1277.86
88	201811	0	1	25	1	1	2	0	2	2	2	0	8	3322.7	2924.5	397	349.423	131.1	115.389	566.6	498.697
89	201812	0	1	36	1	1	2	0	2	2	2	0	11	5796.29	5101.65	723	636.354	635.92	559.71	1818.87	1600.89
90	201812	0	2	43	1	1	2	0	2	2	2	0	12	7680.72	6760.25	868	763.977	903.99	795.654	2126.03	1871.24
91	201812	0	2	42	1	1	2	0	2	2	2	0	7	5957.93	5243.92	528	464.723	1148.39	1010.76	1167.64	1027.71
92	201901	0	1	35	1	1	2	0	1	1	1	0	9	6070.58	5238.3	567	489.264	791.59	683.063	1923.69	1659.95
93	201903	0	1	40	1	1	2	0	1	1	1	0	12	6726.49	5804.29	808	697.223	1126.48	972.039	2019.21	1742.38
94	201901	0	1	33	1	1	2	0	1	1	1	0	28	12818.4	11282.2	3504	3084.07	339.09	298.453	3020.35	2658.38
95	201901	0	1	39	1	1	2	0	1	1	1	0	8	5938.72	5124.52	554	478.046	64.24	55.4327	1801.68	1554.67
96	201903	0	1	34	1	1	2	0	2	2	2	0	10	5205.58	4491.89	543	468.555	384.57	331.845	1504.71	1298.41
97	201902	0	2	43	1	2	2	0	1	1	1	0	12	9847.73	8497.6	834	719.658	534.17	460.935	5224.46	4508.19
98	201902	0	2	29	1	1	2	0	1	1	1	0	6	6593.69	5689.69	667	575.554	124.25	107.215	2237.04	1930.34
99	201901	0	1	42	1	1	2	0	1	1	1	0	13	6521.69	5627.56	880	759.352	1004.75	866.999	1530.04	1320.27
100	201907	0	1	43	1	1	2	0	2	1	1	0	8	5196.71	4484.24	108	93.1932	552.08	476.39	1510.03	1303
101	201907	0	2	41	1	1	2	0	1	1	1	0	12	5718.13	4934.17	256	220.902	329.14	284.015	1550.79	1338.18
102	201908	0	1	33	1	1	2	0	1	1	1	0	13	6375.91	5501.77	236	203.644	318.82	275.11	2773.39	2393.16
103	201909	0	1	42	1	1	2	0	2	2	2	0	21	9123.74	7872.87	228	196.741	1175.96	1014.74	3316.08	2861.44
104	201907	0	1	36	1	1	2	0	1	1	1	0	13	5808.18	5011.88	268	231.257	476.2	410.913	1557.18	1343.69
105	201910	0	1	40	1	1	2	0	2	2	2	0	14	6816.66	5882.09	168	144.967	760.77	656.468	1874.79	1617.76
106	201910	0	1	42	1	1	2	0	2	2	2	0	11	5849.39	5047.44	132	113.903	0	0	1877.49	1620.09
107	201911	1	1	42	1	1	2	0	1	1	1	0	8	4499.72	3882.81	155	133.749	710.88	613.418	389.14	335.789
108	201912	1	1	38	1	1	2	0	2	2	2	0	31	17593.3	15181.3	384	331.353	2172.72	1874.84	4599.22	3968.67
109	201911	1	1	44	1	1	2	0	2	2	2	0	12	7046.4	6080.34	144	124.258	810.99	699.803	2261.31	1951.28
110	201912	1	1	30	1	1	2	0	2	2	2	0	10	5045.64	4353.88	0	0	221.3	190.96	2164.44	1867.69
111	201912	1	1	43	1	1	2	0	1	1	1	0	10	3395.55	2930.02	120	103.548	169.05	145.873	974.6	840.982
112	202002	1	1	27	1	1	2	0	2	2	2	0	16	11313.1	9703.89	120	102.93	1956.7	1678.37	5260.75	4512.43
113	202003	1	1	40	1	1	2	0	2	2	2	0	10	6811.14	5842.28	120	102.93	928.64	796.544	2373.9	2036.22
114	202003	1	1	19	1	1	2	0	1	1	1	0	14	5964.55	5116.11	168	144.103	217.88	186.887	473.97	406.549
115	202001	1	1	41	1	2	2	0	1	1	1	0	15	9096.94	7802.93	180	154.396	1590.23	1364.02	2997.61	2571.21
116	202006	1	2	44	1	1	2	1	2	2	2	0	21	9373.59	8040.23	252	216.154	2354.08	2019.22	2106.01	1806.44
117	202006	1	1	44	1	1	2	0	2	2	2	0	8	4705.98	4036.57	108	92.6373	100.53	86.2299	1343.65	1152.52
118	202005	1	2	40	1	1	2	1	1	1	1	0	14	7235.46	6206.24	168	144.103	820.67	703.932	1370.39	1175.46
119	202006	1	1	43	1	1	2	0	2	2	2	0	13	7361.73	6314.55	476	408.291	1111.45	953.35	845.68	725.385
120	202004	1	1	37	1	1	2	0	1	1	1	0	8	6673.77	5724.45	96	82.3443	806	691.349	1407.77	1207.52
121	202005	1	1	39	1	1	2	0	2	2	2	0	36	19255	16516	1304	1118.51	2542.76	2181.06	6142.5	5268.75
122	202004	1	1	43	1	1	2	0	2	1	1	1	18	12347.4	10591	604	518.083	942.84	808.724	675.76	579.635
123	202004	1	1	41	1	1	2	0	1	1	1	0	13	7205.92	6180.9	168	144.103	978.71	839.492	1879.71	1612.33
124	202006	1	1	41	1	1	2	0	2	2	2	0	12	5884.91	5047.8	144	123.516	1007.78	864.427	1537.13	1318.48
125	202005	1	1	36	1	1	2	0	1	1	1	0	13	4080.82	3500.34	80	68.6203	624.8	535.924	700.42	600.788
126	202008	1	1	35	1	1	2	0	1	1	1	0	7	4012.84	3442.03	0	0	49.03	42.0556	1017.91	873.116
127	202009	1	2	31	1	1	2	0	1	1	1	0	12	5470.75	4692.55	144	123.516	232.54	199.462	1017.21	872.515
128	202008	1	1	35	1	1	2	1	1	1	1	0	9	5464.2	4686.94	96	82.3443	740.92	635.527	1065.48	913.919
129	202008	1	1	39	1	1	2	0	2	2	2	0	7	6486.32	5563.66	744	638.168	322.9	276.969	1485.32	1274.04
130	202008	1	2	43	1	2	2	0	2	1	1	1	5	11452.6	9823.51	128	109.792	0	0	8464.61	7260.55
131	202011	1	1	43	1	1	2	0	1	1	1	0	5	3561.86	3055.2	72	61.7582	740.08	634.806	400.48	343.513
132	202011	1	1	37	1	1	2	0	1	1	1	0	9	5612.04	4813.75	120	102.93	652.01	559.264	1464.83	1256.46
133	202010	1	1	31	1	1	2	0	1	1	1	0	10	4446.08	3813.64	60	51.4652	0	0	998.78	856.707
134	202011	1	2	20	1	1	2	0	1	1	1	0	8	2772.05	2377.73	0	0	168	144.103	272.85	234.038
135	202012	1	2	36	1	1	2	1	2	1	1	1	14	16840.5	14445	252	216.154	657.15	563.673	1822.49	1563.25
136	202011	1	1	40	1	1	2	0	1	1	1	0	7	4896.87	4200.31	96	82.3443	698.86	599.449	1513.51	1298.22
137	202102	1	2	39	1	1	2	0	1	1	1	0	5	2943.94	2520.13	72	61.635	325.59	278.718	390.25	334.07
138	202102	1	1	38	1	1	2	0	1	1	1	0	7	4935.68	4225.15	164	140.391	778.72	666.616	988.36	846.077
139	202103	1	1	34	1	1	2	0	2	1	1	1	10	9640.78	8252.9	60	51.3625	481.37	412.073	4264.01	3650.17
140	202101	1	2	37	1	1	2	1	1	1	1	0	12	7655.15	6566.23	156	133.81	1152.63	988.672	1019.12	874.153
141	202102	1	1	22	1	1	2	1	1	1	1	0	14	7724.81	6612.76	168	143.815	1065.99	912.531	1338.72	1146
142	202102	1	1	33	1	1	2	0	1	1	1	0	10	2891.35	2475.11	108	92.4524	637.82	546	841.43	720.299
143	202103	1	1	35	1	2	2	0	1	1	1	0	14	5963.26	5104.8	108	92.4524	597.94	511.861	916.12	784.236
144	202102	1	1	41	1	1	2	0	1	1	1	0	14	6505.83	5569.26	144	123.27	254.47	217.837	1578.06	1350.88
145	202102	1	1	35	1	1	2	0	2	2	2	0	13	6095.95	5218.38	168	143.815	881.37	754.489	828.38	709.127
146	202103	1	1	43	1	1	2	0	2	1	1	1	14	27200.9	23285.1	308	263.661	433.98	371.505	8634.06	7391.11
147	202101	1	1	34	1	1	2	0	1	1	1	0	8	3715.89	3187.32	108	92.6373	957.15	820.998	745.94	639.832
148	202103	1	1	42	1	1	2	1	1	1	1	0	14	7315.12	6262.04	132	112.997	576.25	493.294	1850.97	1584.51
149	202101	1	1	39	1	1	2	1	2	1	1	0	32	11466.2	9835.19	324	277.912	2168.59	1860.12	3519.73	3019.06
150	202101	1	1	43	1	1	2	0	2	1	1	0	4	4313.68	3692.69	116	99.3008	0	0	515.38	441.186
151	202104	1	1	32	1	2	2	1	1	1	1	1	16	6954.7	5953.51	192	164.36	1227.26	1050.59	404.34	346.132
152	202105	1	1	37	1	1	2	1	1	1	1	0	7	4045.82	3463.39	0	0	548.17	469.256	745.25	637.965
153	202104	1	2	39	1	1	2	1	1	1	1	1	13	5632	4821.22	108	92.4524	209.15	179.041	1772.85	1517.63
154	202104	1	1	41	1	1	2	1	1	1	1	1	16	5782.33	4949.91	204	174.632	750.22	642.219	543.91	465.609
155	202106	1	2	40	1	1	2	1	1	1	1	1	11	3975.13	3402.87	132	112.997	603.38	516.518	441.25	377.728
156	202103	1	1	35	1	2	2	0	1	1	1	0	14	5963.26	5104.8	108	92.4524	597.94	511.861	916.12	784.236
157	202104	1	1	41	1	1	2	1	1	1	1	1	12	5101.9	4367.44	132	112.997	1003.91	859.388	1127.79	965.435
158	202103	1	1	42	1	1	2	1	1	1	1	0	14	7315.12	6262.04	132	112.997	576.25	493.294	1850.97	1584.51
159	202103	1	1	43	1	1	2	0	2	1	1	1	14	27200.9	23285.1	308	263.661	433.98	371.505	8634.06	7391.11
160	202103	1	1	34	1	1	2	0	2	1	1	1	10	9640.78	8252.9	60	51.3625	481.37	412.073	4264.01	3650.17
161	202105	1	1	41	1	1	2	0	1	1	1	1	9	5382.12	4607.32	120	102.725	854.98	731.898	877.84	751.467
162	202104	1	1	42	1	1	2	1	1	1	1	1	15	6872.95	5883.53	192	164.36	1350.88	1156.41	1039.47	889.829
163	202105	1	1	31	1	1	2	0	1	1	1	1	12	4827.69	4132.7	156	133.542	871.59	746.117	203.3	174.033
164	202104	1	1	34	1	1	2	0	1	1	1	1	9	3962.68	3392.22	108	92.4524	136.96	117.243	589.52	504.653
165	202106	1	1	44	1	1	2	1	1	1	1	1	15	5211.5	4461.26	168	143.815	147.1	125.924	912.5	781.138
166	202104	1	1	44	1	1	2	0	1	1	1	1	15	4955.9	4242.45	180	154.087	906.97	776.404	96.63	82.7193
167	202104	1	1	42	1	1	2	0	1	1	1	1	15	5910.81	5059.9	144	123.27	850.65	728.191	473.36	405.216
168	202105	1	1	36	1	1	2	0	1	1	1	0	14	6940.83	5941.64	0	0	1129.79	967.147	475.04	406.654
169	202107	1	1	42	1	1	2	0	1	1	1	1	12	3762.77	3221.09	156	133.542	42.47	36.3561	853.2	730.374
170	202107	1	2	16	1	1	2	0	1	1	1	0	4	1483.07	1269.57	0	0	407.43	348.777	145.44	124.503
171	202107	1	2	42	1	1	2	1	1	1	1	1	10	4576.27	3917.48	252	215.722	371.57	318.079	504	431.445
172	202107	1	1	41	1	1	2	1	1	1	1	1	13	6306.84	5398.91	168	143.815	654.79	560.527	1877.35	1607.09
173	202109	1	1	19	1	1	2	0	1	1	1	1	9	5971.95	5112.23	320	273.933	258.14	220.978	1055.11	903.218
174	202107	1	1	37	1	1	2	1	2	2	2	1	11	3893.35	3332.87	108	92.4524	66.51	56.9353	805.74	689.747
175	202108	1	1	42	1	1	2	1	2	2	2	1	9	4355.87	3728.8	120	102.725	89.64	76.7355	866.13	741.443
176	202108	1	2	23	1	1	2	1	1	1	1	0	7	4284.59	3667.79	84	71.9075	114.08	97.6572	1490.11	1275.6
177	202109	1	1	32	1	1	2	1	1	1	1	1	6	3766.89	3224.61	72	61.635	610.43	522.553	469.16	401.62
178	202108	1	1	36	1	1	2	1	1	1	1	1	10	5224.96	4472.78	120	102.725	218.22	186.805	1163.64	996.124
179	202109	1	1	33	1	1	2	1	1	1	1	1	8	4517.28	3866.98	244	208.874	422.66	361.814	426.82	365.375
180	202109	1	1	40	1	1	2	1	1	1	1	1	10	5100.16	4365.95	251	214.866	219.18	187.627	949.78	813.051
181	202108	1	1	39	1	1	2	0	1	1	1	1	14	5562.71	4761.91	180	154.087	274.11	234.649	1145.1	980.253
182	202108	1	2	25	1	1	2	0	1	1	1	1	6	3723.06	3187.09	84	71.9075	125.11	107.099	46.35	39.6775
183	202108	1	2	34	1	1	2	1	1	1	1	1	7	2731.43	2338.22	216	184.905	411.94	352.638	65.59	56.1477
184	202109	1	1	28	1	1	2	1	1	1	1	1	15	6156.26	5270.01	468	400.627	701.41	600.436	461.75	395.277
185	202107	1	1	36	1	1	2	1	1	1	1	1	12	5627.34	4817.23	396	338.992	205.13	175.6	1190.61	1019.21
186	202110	1	1	43	1	1	2	1	1	1	1	1	4	2511.4	2149.86	120	102.725	101.36	86.7683	564.74	483.441
187	202110	1	1	28	1	2	2	0	1	1	1	1	6	2907.46	2488.91	224	191.753	127.96	109.539	553.6	473.904
188	202110	1	1	42	1	1	2	1	2	2	2	1	4	2606.35	2231.14	60	51.3625	227.7	194.921	495.75	424.382
189	202110	1	1	36	1	1	2	1	1	1	1	1	6	3360.68	2876.88	0	0	156.21	133.722	932.17	797.976
190	202111	1	2	22	1	2	2	0	1	1	1	1	20	8592.43	7355.47	240	205.45	580	496.504	669.23	572.888
191	202111	1	2	43	1	1	2	1	1	1	1	1	13	5849.14	5007.1	156	133.542	1328.29	1137.07	415.35	355.557
192	202111	1	1	36	1	2	2	1	1	1	1	1	13	3798.86	3251.98	168	143.815	124.25	106.363	969.01	829.512
193	202111	1	2	23	1	2	2	1	2	2	2	1	9	4339.71	3714.97	108	92.4524	352.6	301.84	956.91	819.154
194	202111	1	2	29	1	2	2	0	1	1	1	1	7	3297.91	2823.15	189	161.792	142.15	121.686	459.46	393.317
195	202111	1	1	35	1	2	2	1	1	1	1	1	16	10179.2	8713.8	1156	989.584	1380.96	1182.16	1052.92	901.343
196	202112	1	1	34	1	1	2	0	1	1	1	1	15	5962.74	5104.35	775	663.432	901.55	771.764	1038.69	889.161
197	202112	1	1	38	1	2	2	1	1	1	1	1	6	5005.66	4285.05	736	630.046	158.06	135.306	512.5	438.721
198	202112	1	1	38	1	1	2	1	2	2	2	1	14	4740.62	4058.17	96	82.1799	929.04	795.296	284.28	243.355
199	202112	1	1	38	1	1	2	0	1	1	1	1	9	3690.91	3159.57	108	92.4524	677.6	580.053	168.41	144.166
200	202112	1	1	42	1	1	2	1	1	1	1	1	7	2967.07	2539.93	84	71.9075	453.84	388.506	304.73	260.861
201	202112	1	2	38	1	1	2	0	2	2	2	1	4	3975.28	3403	48	41.09	351.26	300.693	69.62	59.5976
202	202112	1	1	39	1	1	2	1	1	1	1	1	16	5805.07	4969.38	192	164.36	613.28	524.993	473.29	405.156
203	202201	1	1	42	1	1	2	1	1	1	1	1	9	7341.49	6253.35	276	235.092	1749.83	1490.47	1394.56	1187.86
204	202201	1	1	42	1	2	2	1	2	2	2	1	14	4479.24	3834.41	144	123.27	946.24	810.02	423.5	362.533
205	202201	1	1	40	1	2	2	1	2	2	2	1	16	7057	6011.03	156	132.878	1206.84	1027.96	800.56	681.903
206	202201	1	2	32	1	1	2	0	1	1	1	1	7	3641.41	3101.69	48	40.8855	282.78	240.867	220.23	187.588
207	202201	1	1	34	1	1	2	1	2	2	2	1	16	6218.23	5323.06	192	164.36	1244.5	1065.34	869.33	744.182
208	202201	1	1	39	1	2	2	1	1	1	1	1	12	4383.33	3733.64	36	30.6642	974.39	829.968	396.04	337.34
209	202201	1	1	39	1	1	2	1	2	2	2	1	11	4508.26	3840.06	132	112.435	588.98	501.683	721.78	614.799
210	202202	1	1	38	1	2	2	1	1	1	1	1	9	4769.56	4062.63	108	91.9925	448.05	381.641	822.21	700.344
211	202202	1	2	37	1	2	2	1	2	2	2	1	5	4763.8	4057.72	60	51.1069	1310.48	1116.24	965.62	822.498
212	202202	1	2	24	1	2	2	0	2	2	1	1	5	6917.99	5892.62	84	71.5497	0	0	295.69	251.863
213	202202	1	1	15	1	2	2	1	1	1	1	1	7	2088.49	1778.94	0	0	203.38	173.235	184.21	156.907
214	202202	1	1	40	1	1	2	1	2	2	2	1	9	4904.88	4177.89	108	91.9925	593.82	505.805	730.36	622.108
215	202202	1	1	30	1	1	2	0	1	1	1	0	1	38.6	32.8788	0	0	0	0	0	0
216	202202	1	1	35	1	1	2	1	1	1	1	1	7	3582.7	3051.68	72	61.3283	98.97	84.3009	975.23	830.684
217	202202	1	2	43	1	1	2	1	1	1	1	1	6	4188.29	3567.51	212	180.578	978.94	833.844	104.35	88.8835
218	202202	1	1	36	1	1	2	1	2	2	2	1	10	5247.07	4469.36	120	102.214	1198.26	1020.66	335.91	286.122
219	202203	1	1	41	1	1	2	0	1	2	1	1	19	6289.47	5357.26	228	194.206	963	820.266	975.77	831.144
220	202203	1	1	44	1	1	2	1	2	2	2	1	16	6195.55	5277.26	192	163.542	1508.17	1284.63	1866.18	1589.58
221	202203	1	2	41	1	1	2	0	1	1	1	1	4	2318.37	1974.75	84	71.5497	33.42	28.4666	281.25	239.564
222	202203	1	2	24	1	2	2	0	2	1	1	1	6	6718.16	5722.41	54	45.9962	0	0	212.86	181.31
223	202203	1	1	24	1	1	2	0	2	2	2	1	17	10161.4	8655.31	204	173.764	1581.46	1347.06	1303.55	1110.34
224	202203	1	1	39	1	1	2	1	1	1	1	1	18	5907.47	5031.88	0	0	684.24	582.823	1179.73	1004.87
225	202203	1	1	44	1	1	2	1	2	2	2	1	19	9662.75	8230.56	228	194.206	1906.7	1624.09	1615.25	1375.84
226	202203	1	1	44	1	1	2	1	2	2	2	1	17	7692.56	6552.39	192	163.542	2686.27	2288.12	194.59	165.748
227	202203	1	1	41	1	1	2	0	1	1	1	1	12	4504.33	3836.71	144	122.657	329.89	280.994	564.14	480.524
228	202203	1	2	29	1	1	2	1	2	2	2	1	9	6569.16	5595.49	108	91.9925	516.87	440.261	1717.89	1463.27
229	202203	1	1	37	1	2	2	1	1	1	1	1	16	5514.32	4697	192	163.542	1013.55	863.324	785.67	669.22
230	202203	1	2	29	1	2	2	1	1	1	1	0	10	1634.03	1391.84	0	0	82.11	69.9398	401.72	342.178
231	202203	1	1	28	1	1	2	0	1	1	1	1	13	4313.91	3674.51	156	132.878	222.33	189.377	525.68	447.765
232	202204	1	2	29	1	2	2	0	1	1	1	1	7	2676.16	2279.51	0	0	0	0	971.66	827.643
233	202204	1	1	32	1	1	2	0	1	1	1	1	12	6021.36	5128.89	144	122.657	830.66	707.541	695.7	592.585
234	202204	1	1	37	1	1	2	1	1	1	1	1	12	5116.84	4358.43	144	122.657	521.86	444.511	774.08	659.348
235	202204	1	1	41	1	2	2	1	2	2	2	1	22	9135.93	7781.82	276	235.092	2038.78	1736.6	2150.95	1832.14
236	202204	1	2	30	1	2	2	1	1	1	1	1	13	11166.8	9511.66	252	214.649	3074.99	2619.22	2086.99	1777.66
237	202204	1	1	32	1	1	2	1	2	2	2	1	15	5005.37	4263.49	180	153.321	1126.1	959.192	558.17	475.439
238	202204	1	1	36	1	1	2	0	1	1	1	1	12	5085.77	4331.97	144	122.657	366.47	312.153	1101.2	937.983
239	202204	1	1	37	1	2	2	1	1	1	1	1	14	4169.92	3551.86	126	107.325	767.72	653.93	494.5	421.206
240	202204	1	1	40	1	1	2	0	1	1	1	1	17	7498.48	6387.07	204	173.764	822.15	700.293	1059.23	902.233
241	202204	1	1	42	1	1	2	1	2	2	2	1	12	5585.73	4757.83	132	112.435	876.56	746.638	939.87	800.565
242	202204	1	1	32	1	1	2	0	2	2	2	1	11	5461.83	4652.29	132	112.435	933.65	795.266	844.18	719.058
243	202205	1	1	33	1	1	2	0	1	1	1	1	7	4375.34	3726.84	798	679.722	625.69	532.952	404.15	344.248
244	202205	1	2	36	1	1	2	0	1	1	1	1	9	5939.48	5059.14	108	91.9925	656.91	559.544	852.07	725.778
245	202205	1	1	27	1	1	2	0	1	1	1	1	6	3050.47	2598.34	72	61.3283	35.17	29.9572	190.8	162.52
246	202205	1	2	37	1	1	2	0	1	1	1	1	17	5541.83	4720.43	132	112.435	252.51	215.084	822.82	700.863
247	202204	1	2	29	1	2	2	0	1	1	1	1	7	2676.16	2279.51	0	0	0	0	971.66	827.643
248	202206	1	2	22	1	2	2	1	2	2	2	1	15	9470.87	8067.12	168	143.099	844.52	719.347	2995.75	2551.73
249	202204	1	1	36	1	1	2	0	1	1	1	1	12	5085.77	4331.97	144	122.657	366.47	312.153	1101.2	937.983
250	202204	1	1	41	1	2	2	1	2	2	2	1	22	9135.93	7781.82	276	235.092	2038.78	1736.6	2150.95	1832.14
251	202204	1	1	32	1	1	2	1	2	2	2	1	15	5005.37	4263.49	180	153.321	1126.1	959.192	558.17	475.439
252	202204	1	1	32	1	1	2	0	2	2	2	1	11	5461.83	4652.29	132	112.435	933.65	795.266	844.18	719.058
253	202204	1	2	30	1	2	2	1	1	1	1	1	13	11166.8	9511.66	252	214.649	3074.99	2619.22	2086.99	1777.66
254	202204	1	1	41	1	1	2	1	2	2	2	1	17	12182.4	10376.8	12	10.2214	1421.99	1211.23	3985.03	3394.38
255	202204	1	1	42	1	1	2	1	2	2	2	1	12	5585.73	4757.83	132	112.435	876.56	746.638	939.87	800.565
256	202206	1	1	39	1	1	2	0	1	1	1	1	14	5471.86	4660.83	156	132.878	499.71	425.644	453.35	386.155
257	202204	1	1	40	1	1	2	0	1	1	1	1	17	7498.48	6387.07	204	173.764	822.15	700.293	1059.23	902.233
258	202205	1	2	37	1	1	2	0	1	1	1	1	17	5541.83	4720.43	132	112.435	252.51	215.084	822.82	700.863
259	202204	1	1	37	1	1	2	1	1	1	1	1	12	5116.84	4358.43	144	122.657	521.86	444.511	774.08	659.348
260	202206	1	2	22	1	2	2	0	1	1	1	1	25	8958.93	7631.06	620	528.105	683.59	582.27	1515.74	1291.08
261	202205	1	1	27	1	1	2	0	1	1	1	1	6	3050.47	2598.34	72	61.3283	35.17	29.9572	190.8	162.52
262	202204	1	1	38	1	1	2	1	2	2	2	1	6	4139.76	3526.17	72	61.3283	537.94	458.208	661.12	563.13
263	202204	1	1	44	1	2	2	1	2	2	2	1	16	5293.95	4509.29	108	91.9925	804.09	684.91	1451.16	1236.07
264	202205	1	2	36	1	1	2	0	1	1	1	1	9	5939.48	5059.14	108	91.9925	656.91	559.544	852.07	725.778
265	202206	1	2	38	1	2	2	1	1	1	1	1	13	5395.66	4595.93	316	269.163	672.69	572.985	760.87	648.096
266	202204	1	1	37	1	2	2	1	1	1	1	1	14	4169.92	3551.86	126	107.325	767.72	653.93	494.5	421.206
267	202206	1	2	32	1	2	2	1	1	1	1	1	6	2416.1	2057.99	84	71.5497	347.04	295.603	91.16	77.6485
268	202206	1	2	15	1	2	2	1	2	2	2	1	4	2263.14	1927.7	36	30.6642	139.45	118.781	137.39	117.026
269	202204	1	1	32	1	1	2	0	1	1	1	1	12	6021.36	5128.89	144	122.657	830.66	707.541	695.7	592.585
270	202206	1	1	28	1	1	2	1	1	1	1	1	9	4300.55	3663.13	108	91.9925	689.03	586.904	354.02	301.548
271	202206	1	1	39	1	1	2	0	1	1	1	1	10	3844.66	3274.81	108	91.9925	986.21	840.036	232.35	197.912
272	201703	0	1	34	1	1	3	0	1	1	1	0	16	7347.17	6984	747	710.076	83.52	79.3916	4236.95	4027.52
273	201703	0	1	16	1	1	3	0	1	1	1	0	7	11570.9	10999	843.9	802.186	91.48	86.9582	5458.93	5189.1
274	201703	0	1	37	1	1	3	0	1	1	1	0	13	6484.14	6163.63	554	526.616	988.12	939.278	2510.12	2386.05
275	201703	0	1	43	1	1	3	0	1	1	1	0	10	6057.37	5757.96	912	866.92	591.88	562.624	2232.59	2122.23
276	201703	0	1	43	1	1	3	0	1	1	1	0	11	6313.3	6001.24	508	482.89	446.24	424.183	2814.25	2675.14
277	201703	0	1	40	1	1	3	0	1	1	1	0	10	5716.7	5434.13	670	636.882	245.11	232.994	1413.89	1344
278	201703	0	1	38	1	1	3	0	1	1	1	0	10	5084.11	4832.8	505.5	480.513	939.6	893.156	1956.01	1859.33
279	201703	0	1	39	1	1	3	0	1	1	1	1	23	9284.2	8825.29	1004.4	954.753	622.01	591.264	4182.89	3976.13
280	201705	0	2	26	1	1	3	0	1	1	1	0	4	2729.95	2595.01	214	203.422	192.36	182.852	764.59	726.797
281	201704	0	1	42	1	1	3	0	1	1	1	0	16	7910.81	7519.78	740	703.422	865.56	822.776	3272.25	3110.5
282	201705	0	2	41	1	1	3	0	1	1	1	0	9	3551.64	3376.08	530	503.802	811.35	771.245	1176.39	1118.24
283	201706	0	1	24	1	1	3	0	1	1	1	0	9	3608.2	3429.85	115	109.316	747.7	710.741	962.5	914.924
284	201704	0	1	41	1	1	3	0	1	1	1	0	13	8512.71	8091.93	620	589.354	1093.58	1039.52	4427.03	4208.2
285	201704	0	2	41	1	1	3	0	1	1	1	0	12	6329.38	6016.52	677	643.536	235.6	223.954	3987.08	3790
286	201704	0	1	40	1	1	3	0	1	1	1	0	12	5948.13	5654.12	240	228.137	1430.69	1359.97	1682.04	1598.9
287	201705	0	1	35	1	1	3	0	1	1	1	0	11	3844.85	3654.8	288	273.764	956.62	909.335	653.73	621.416
288	201705	0	1	37	1	1	3	0	1	1	1	0	10	4925.06	4681.62	245	232.89	0	0	2771.06	2634.09
289	201708	0	2	31	1	1	3	0	2	2	2	0	25	8665.72	8237.38	837.2	795.817	539.74	513.061	4820.38	4582.11
290	201708	0	1	31	1	1	3	0	2	2	2	0	14	4315.28	4101.98	390	370.722	625.82	594.886	1239.16	1177.91
291	201708	0	1	44	1	1	3	0	2	2	2	0	14	4951.15	4706.42	498	473.384	1008.01	958.184	1367.94	1300.32
292	201708	0	1	26	1	1	3	0	2	2	2	0	14	3655.16	3474.49	348	330.798	496.3	471.768	722.56	686.844
293	201707	0	1	42	1	1	3	0	2	2	2	0	10	2309.25	2195.1	430	408.745	261.8	248.859	609.75	579.61
294	201707	0	2	24	1	1	3	0	2	2	2	0	11	3133.59	2978.7	398	378.327	846.86	805	615.33	584.914
295	201709	0	2	42	1	1	3	0	2	2	2	0	9	4464.12	4243.46	682.8	649.049	588.38	559.297	795.54	756.217
296	201710	0	2	17	1	1	3	0	2	2	2	0	17	6231.02	5923.02	658	625.475	1095.9	1041.73	873.02	829.867
297	201712	0	2	36	1	1	3	0	1	1	1	0	11	4001.16	3803.38	280	266.16	632.64	601.369	946.12	899.354
298	201710	0	2	21	1	1	3	0	2	2	2	0	8	4423.48	4204.83	641.3	609.601	538.36	511.749	281.02	267.129
299	201802	0	1	44	1	1	3	0	2	2	2	0	12	5608.17	4936.07	616	542.177	55.96	49.2536	2721.91	2395.71
300	201801	0	1	11	1	1	3	0	2	2	2	0	10	3499.12	3079.78	500	440.079	504.92	444.409	646.7	569.198
301	201804	0	1	35	1	1	3	0	2	2	2	0	16	8123.26	7149.75	755	664.519	822.27	723.727	3681.49	3240.29
302	201806	0	1	17	1	1	3	0	2	2	2	0	3	1545.57	1360.35	229	201.556	199.48	175.574	181.79	160.004
303	201805	0	1	36	1	1	3	0	1	1	1	0	19	7834.25	6895.38	1116	982.256	545.29	479.941	2261.96	1990.88
304	201804	0	1	38	1	1	3	0	2	1	1	0	5	3373.05	2968.82	717	631.073	205.8	181.136	1333.75	1173.91
305	201804	0	1	41	1	1	3	0	1	1	1	0	10	6324.41	5566.48	833	733.171	356.29	313.591	1640.72	1444.09
306	201804	0	2	11	1	1	3	0	2	2	2	0	5	4180.66	3679.64	463.8	408.217	345.6	304.183	1067.06	939.181
307	201807	0	1	44	1	1	3	0	2	2	1	0	16	5016.95	4415.71	941	828.228	273.06	240.336	1925.39	1694.65
308	201808	0	1	38	1	1	3	0	1	1	1	0	13	5592.88	4922.62	807	710.287	280.14	246.567	2688.94	2366.69
309	201808	0	1	28	1	1	3	0	2	2	2	0	11	8756.24	7706.87	1213.2	1067.81	236.79	208.413	2340.35	2059.88
310	201808	0	2	39	1	1	3	0	2	2	2	0	9	5214.47	4589.56	565	497.289	853.93	751.593	1177.04	1035.98
311	201807	0	1	27	1	1	3	0	1	1	1	0	14	4601.93	4050.42	1149.5	1011.74	421.64	371.11	1167.59	1027.66
312	201808	0	1	41	1	1	3	0	1	1	1	0	8	3649.96	3212.54	544	478.806	242.37	213.324	1204.79	1060.41
313	201808	0	1	38	1	1	3	0	2	1	1	0	10	4527.96	3985.32	349	307.175	225.96	198.88	1198.6	1054.96
314	201807	0	1	36	1	1	3	0	2	1	1	0	17	5985.14	5267.87	1046	920.645	184.42	162.319	1825.82	1607.01
315	201808	0	1	44	1	1	3	0	2	2	2	0	10	5915.83	5206.86	637	560.66	196.43	172.889	1612.2	1418.99
316	201808	0	2	11	1	1	3	0	2	2	2	0	3	1312.27	1155	264.4	232.714	35.28	31.052	128.79	113.356
317	201810	0	1	30	1	1	3	0	1	1	1	0	12	6142.56	5406.42	968	851.993	90.3	79.4782	1364.46	1200.94
318	201811	0	1	43	1	1	3	0	1	1	1	0	16	9537.03	8394.09	1641.5	1444.78	834.53	734.518	2708.2	2383.64
319	201810	0	2	40	1	1	3	0	1	1	1	0	13	4370.52	3846.75	613	539.537	533.5	469.564	505.12	444.585
320	201811	0	1	31	1	1	3	0	1	1	1	0	13	6269.12	5517.81	582.4	512.604	70.65	62.1831	831.87	732.177
321	201811	0	1	38	1	1	3	0	2	2	2	0	10	3480.45	3063.34	442.4	389.382	536.96	472.609	558.09	491.207
322	201812	0	1	43	1	1	3	0	1	1	1	0	9	4737.21	4169.49	881	775.419	659.31	580.297	1370.6	1206.34
323	201812	0	1	38	1	1	3	0	2	2	2	0	11	5878.2	5173.74	689	606.429	430.41	378.829	1676.29	1475.4
324	201811	0	1	43	1	1	3	0	1	1	1	0	11	4125.28	3630.9	664	584.425	645.45	568.098	747.93	658.296
325	201903	0	1	28	1	1	3	0	1	1	1	0	11	6800.35	5868.02	715	616.973	240.18	207.251	1548.17	1335.92
326	201903	0	1	34	1	1	3	0	2	2	2	0	10	5089.99	4392.15	526	453.885	287.8	248.343	1928.09	1663.75
327	201903	0	1	41	1	1	3	0	2	2	2	0	12	7036.88	6072.12	824	711.029	634.5	547.51	1980.38	1708.87
328	201903	0	2	43	1	1	3	0	2	2	1	0	9	5577.99	4813.25	475	409.877	94.78	81.7856	335.81	289.77
329	201901	0	2	27	1	1	3	0	1	1	1	0	17	17115.2	15064.1	2266.4	1994.79	1171.26	1030.89	5144.16	4527.67
330	201901	0	1	33	1	1	3	0	2	2	2	0	8	5386.37	4647.9	576	497.03	0	0	2229.17	1923.55
331	201902	0	1	12	1	1	3	0	2	2	2	0	12	3321.57	2866.18	377	325.313	396.25	341.924	709.52	612.245
332	201903	0	1	41	1	1	3	0	1	1	1	0	12	7512.81	6482.8	821	708.441	352.52	304.189	2489.69	2148.35
333	201903	0	2	42	1	1	3	0	2	1	1	1	12	4458.49	3847.23	761	656.667	648.5	559.59	524.39	452.496
334	201907	0	2	21	1	1	3	0	2	2	2	0	4	2523.41	2177.45	60	51.774	390.96	337.359	591.95	510.793
335	201908	0	1	29	1	1	3	0	1	1	1	0	20	9184.07	7924.93	280	241.612	1299.02	1120.92	1647.75	1421.84
336	201909	0	2	42	1	1	3	0	2	1	1	1	10	10053.7	8675.34	180.5	155.753	757.28	653.457	7026.62	6063.27
337	201907	0	1	40	1	1	3	0	1	1	1	0	13	5410.16	4668.43	246	212.273	816.8	704.816	654.26	564.561
338	201908	0	2	27	1	1	3	0	2	2	2	0	6	4922.48	4247.61	157.5	135.907	797.18	687.886	494.4	426.618
339	201909	0	2	42	1	1	3	0	2	1	1	1	14	10915.3	9418.79	553	477.184	1151.02	993.215	6653.16	5741.01
340	201909	0	1	43	1	1	3	0	2	1	1	0	6	1611.8	1390.82	275	237.297	91.06	78.5756	189.14	163.209
341	201908	0	1	44	1	1	3	0	2	1	1	0	17	13335.5	11507.2	0	0	1742.38	1503.5	5912.4	5101.81
342	201908	0	2	44	1	1	3	0	2	2	2	0	8	5570.21	4806.53	96	82.8384	249.56	215.345	1827.95	1577.34
343	201909	0	1	27	1	1	3	0	1	1	1	0	13	5507.98	4752.83	236	203.644	0	0	1393.78	1202.69
344	201909	0	1	32	1	1	3	0	1	1	1	0	12	5337.76	4605.95	144	124.258	169.04	145.865	1250.22	1078.81
345	201909	0	1	41	1	1	3	0	2	2	2	0	15	6670.67	5756.12	132	113.903	217.76	187.905	2373.71	2048.27
346	201908	0	1	24	1	1	3	0	1	1	1	0	8	5319.04	4589.8	793	684.279	232.67	200.771	1606.17	1385.96
347	201909	0	1	41	1	1	3	0	1	1	1	0	14	6704.16	5785.02	248	213.999	689.55	595.013	1032.41	890.866
348	201908	0	1	34	1	1	3	0	2	2	2	0	16	8453.5	7294.52	192	165.677	384.04	331.388	3061.66	2641.91
349	201907	0	1	29	1	1	3	0	1	1	1	0	17	8604.25	7424.6	316	272.676	778.3	671.595	2185.15	1885.57
350	201912	1	1	34	1	1	3	0	1	1	1	0	18	8837.98	7626.29	550.5	475.026	1859.69	1604.73	1738.19	1499.88
351	201912	1	1	38	1	1	3	0	1	1	1	0	12	6430.7	5549.05	144	124.258	1282.06	1106.29	1784.54	1539.88
352	201912	1	1	23	1	1	3	0	1	1	1	0	8	4006.1	3456.86	96	82.8384	228.2	196.914	1004.8	867.042
353	201911	1	1	30	1	1	3	0	1	1	1	0	15	8279.62	7144.48	280	241.612	369.68	318.997	1608.34	1387.84
354	201911	1	2	42	1	2	3	0	2	1	1	1	3	8063.18	6957.72	0	0	264.38	228.133	6237.5	5382.34
355	201910	1	1	24	1	1	3	0	2	2	2	0	13	7033.61	6069.3	156	134.612	212.16	183.073	3007.95	2595.56
356	201911	1	1	19	1	1	3	0	1	1	1	0	12	4398.07	3795.09	168	144.967	395.72	341.467	1329.75	1147.44
357	201910	1	1	38	1	1	3	0	2	2	2	0	14	7188.19	6202.69	168	144.967	939.3	810.522	2388.09	2060.68
358	201912	1	1	33	1	1	3	0	1	1	1	0	14	6480.01	5591.6	168	144.967	312.4	269.57	2792.91	2410
359	201912	1	1	36	1	1	3	0	1	1	1	0	13	4431.45	3823.9	0	0	0	0	254.65	219.737
360	201911	1	1	32	1	1	3	0	1	1	1	0	14	7866.17	6787.72	248	213.999	1097.87	947.352	1395.7	1204.35
361	201912	1	2	31	1	1	3	0	1	1	1	0	11	6841.79	5903.78	132	113.903	727.86	628.07	1894.93	1635.13
362	201911	1	1	43	1	1	3	0	1	1	1	0	12	8332.19	7189.84	156	134.612	763.55	658.867	2285.74	1972.36
363	201911	1	1	33	1	1	3	0	2	2	2	0	11	6583.49	5680.89	132	113.903	903.41	779.552	2614.48	2256.03
364	201912	1	2	40	1	1	3	0	2	2	2	0	12	7051.11	6084.4	144	124.258	487.22	420.422	1906.59	1645.2
365	201912	1	2	20	1	1	3	0	2	2	2	0	11	6370.84	5497.4	405	349.474	930.5	802.928	1721.44	1485.43
366	202001	1	2	28	1	1	3	0	1	1	1	0	11	5413.92	4671.67	212	182.935	959.16	827.659	1201.26	1036.57
367	202002	1	1	24	1	1	3	0	1	1	1	0	11	7219.46	6192.51	0	0	969.19	831.326	1167.97	1001.83
368	202001	1	1	38	1	1	3	0	1	1	1	0	15	7220.95	6230.96	180	155.322	789.24	681.035	1797.41	1550.98
369	202002	1	1	43	1	1	3	0	1	1	1	0	2	5870.09	5035.09	0	0	238.78	204.814	1042.51	894.216
370	202003	1	1	43	1	1	3	0	1	1	1	0	7	2636.65	2261.6	84	72.0513	490.24	420.505	221.51	190.001
371	202003	1	1	20	1	1	3	0	2	2	2	0	2	5748.72	4930.98	24	20.5861	179.72	154.155	950.9	815.638
372	202003	1	1	41	1	1	3	0	2	1	1	1	16	13834.1	11866.2	232	198.999	0	0	4785.88	4105.1
373	202003	1	1	24	1	1	3	0	1	1	1	0	14	5860.37	5026.75	168	144.103	908.35	779.14	1315.62	1128.48
374	202003	1	2	27	1	1	3	0	1	1	1	0	6	3691.29	3166.22	0	0	468.6	401.943	497.79	426.981
375	202003	1	1	41	1	1	3	0	1	1	1	0	10	5520.01	4734.81	120	102.93	642.8	551.364	606.11	519.893
376	202001	1	2	42	1	2	3	0	2	1	1	1	3	6188.01	5307.79	63	54.0385	0	0	4656.51	3994.14
377	202003	1	1	32	1	1	3	0	2	2	2	0	12	7666.32	6575.81	156	133.81	1084.02	929.822	1814.6	1556.48
378	202003	1	1	32	1	1	3	0	2	2	2	0	10	4218.11	3618.1	0	0	912.78	782.94	557.33	478.052
379	202003	1	1	35	1	1	3	0	2	2	2	0	14	7048.67	6046.02	0	0	1303.95	1118.47	2351.72	2017.2
380	202001	1	1	43	1	1	3	0	1	1	1	0	19	7412.81	6396.51	748	645.449	658.89	568.556	1544.82	1333.02
381	202001	1	1	41	1	1	3	0	1	1	1	0	8	4766.01	4088.06	96	82.3443	390.5	334.953	765.21	656.361
382	202004	1	2	27	1	1	3	0	2	1	1	1	6	10601.5	9093.51	0	0	0	0	8071.05	6922.97
383	202004	1	1	31	1	1	3	0	1	1	1	0	15	7169.21	6149.41	192	164.689	1250.13	1072.3	1283.38	1100.82
384	202006	1	1	23	1	1	3	0	1	1	1	0	14	5289.65	4537.21	0	0	482.9	414.209	597.55	512.55
385	202004	1	2	20	1	1	3	0	1	1	1	0	24	8199.75	7033.36	288	247.033	755.64	648.153	1188.11	1019.11
386	202004	1	1	37	1	1	3	0	1	1	1	0	9	5900.25	5060.96	120	102.93	632.88	542.855	1086.97	932.352
387	202004	1	1	43	1	1	3	0	2	2	2	0	12	6794.4	5827.92	12	10.293	933.9	801.056	1832.5	1571.83
388	202004	1	1	37	1	1	3	1	1	1	1	0	18	8270.19	7093.78	228	195.568	940.79	806.966	1632.4	1400.2
389	202004	1	1	34	1	1	3	0	1	1	1	0	16	5689.48	4880.17	328	281.343	814.44	698.589	1292.34	1108.51
390	202004	1	2	43	1	2	3	0	2	1	1	1	6	11102.6	9523.3	0	0	94.78	81.2978	8443.93	7242.81
391	202009	1	1	32	1	1	3	0	2	1	1	0	18	6390.24	5481.25	216	185.275	885.68	759.695	1151.66	987.84
392	202009	1	1	44	1	1	3	0	1	1	1	0	13	6131.89	5259.65	168	144.103	361.4	309.992	1284.39	1101.69
393	202010	1	1	21	1	1	3	0	1	1	1	0	13	4731.19	4058.19	168	144.103	42.76	36.6775	1078.03	924.684
394	202011	1	1	28	1	1	3	0	1	1	1	0	12	5964.21	5115.82	0	0	569.32	488.336	1113.89	955.443
395	202011	1	1	25	1	1	3	0	1	1	1	0	5	3330.7	2856.92	60	51.4652	233.01	199.865	802.79	688.596
396	202012	1	1	41	1	1	3	0	1	1	1	0	6	5379.74	4614.49	84	72.0513	540.01	463.195	984.63	844.57
397	202012	1	2	30	1	1	3	0	1	1	1	0	7	1902.47	1631.85	0	0	127.27	109.166	261.2	224.045
398	202103	1	1	44	1	1	3	0	1	1	1	0	11	5396.13	4619.31	120	102.725	642.21	549.758	803.52	687.846
399	202102	1	1	42	1	1	3	0	1	1	1	0	13	6724.71	5756.63	84	71.9075	293.06	250.871	1699.15	1454.54
400	202103	1	1	44	1	1	3	0	1	1	1	1	14	8325.94	7127.35	700	599.229	1167.5	999.428	1388.54	1188.65
401	202101	1	1	43	1	1	3	1	2	2	2	0	19	8500.24	7276.56	240	205.45	799.35	684.276	1104.29	945.318
402	202101	1	1	42	1	1	3	0	1	1	1	0	13	6399.93	5489.56	168	144.103	1062.36	911.243	1023.87	878.228
403	202101	1	1	31	1	1	3	0	1	1	1	0	10	6120.56	5239.45	120	102.725	942.06	806.442	981.8	840.461
404	202101	1	1	43	1	1	3	0	1	1	1	0	11	9507.33	8154.94	144	123.516	417.57	358.172	874.16	749.814
405	202101	1	1	38	1	1	3	0	1	1	1	0	9	3754.19	3220.17	120	102.93	290.12	248.851	487.57	418.215
406	202101	1	1	33	1	1	3	0	2	2	2	0	11	5594.57	4789.18	144	123.27	399.41	341.911	956.96	819.197
407	202103	1	1	41	1	1	3	0	1	1	1	0	12	5456.72	4671.18	356	304.751	392.58	336.065	1334.94	1142.76
408	202101	1	1	20	1	1	3	0	1	1	1	0	10	5937.56	5092.96	120	102.93	717.32	615.284	557.44	478.146
409	202103	1	2	20	1	1	3	0	1	1	1	0	6	4649.32	3980.01	84	71.9075	320.88	274.686	239.54	205.056
410	202102	1	2	40	1	1	3	0	2	2	2	0	12	6140.53	5256.55	144	123.27	933.34	798.977	592.59	507.281
411	202101	1	1	36	1	1	3	0	1	1	1	0	11	5065.34	4336.14	144	123.27	883.38	756.21	1047.16	896.412
412	202104	1	2	30	1	2	3	0	1	1	1	0	3	1811.65	1550.85	0	0	0	0	253.85	217.306
413	202105	1	1	40	1	1	3	0	1	1	1	0	24	13073.4	11191.4	288	246.54	1309.6	1121.07	5287.23	4526.09
414	202103	1	1	44	1	1	3	0	1	1	1	1	14	8325.94	7127.35	700	599.229	1167.5	999.428	1388.54	1188.65
415	202104	1	1	21	1	1	3	0	1	1	1	1	10	5033.89	4309.22	108	92.4524	415.52	355.702	291.17	249.253
416	202104	1	2	28	1	1	3	0	1	1	1	1	9	4340.51	3715.66	48	41.09	267.43	228.931	106.68	91.3225
417	202103	1	2	20	1	1	3	0	1	1	1	0	6	4649.32	3980.01	84	71.9075	320.88	274.686	239.54	205.056
418	202103	1	1	41	1	1	3	0	1	1	1	0	12	5456.72	4671.18	356	304.751	392.58	336.065	1334.94	1142.76
419	202104	1	1	31	1	1	3	0	1	1	1	1	12	4625.73	3959.82	108	92.4524	518.21	443.609	521.92	446.785
420	202104	1	2	44	1	2	3	1	1	1	1	1	15	8144.92	6972.39	192	164.36	1423.34	1218.44	1946.38	1666.18
421	202103	1	1	44	1	1	3	0	1	1	1	0	11	5396.13	4619.31	120	102.725	642.21	549.758	803.52	687.846
422	202109	1	1	43	1	1	3	0	1	1	1	1	24	15278.8	13079.2	754	645.455	272.6	233.357	7063.45	6046.6
423	202107	1	1	34	1	1	3	0	1	1	1	1	5	4479.09	3834.29	0	0	159.44	136.487	96.85	82.9076
424	202111	1	2	29	1	1	3	1	1	1	1	1	4	855.5	732.343	0	0	33	28.2494	40.1	34.3272
425	202205	1	1	33	1	1	3	0	1	1	1	1	7	4375.34	3726.84	798	679.722	625.69	532.952	404.15	344.248
426	201701	0	1	53	1	1	1	0	1	1	1	0	2	5707.41	5425.29	481	457.224	581.13	552.405	2277.38	2164.81
427	201701	0	2	48	1	1	1	0	1	1	1	0	11	5686.26	5405.19	548	520.913	426.9	405.798	2837.26	2697.02
428	201701	0	1	45	1	1	1	0	1	1	1	0	10	5828.71	5540.6	509	483.84	744.51	707.709	2143.2	2037.26
429	201705	0	2	53	1	1	1	0	1	1	1	0	13	5005.66	4758.23	451	428.707	216.92	206.198	2299.24	2185.59
430	201706	0	2	49	1	1	1	0	1	1	1	0	15	4783.61	4547.16	294	279.468	1006.26	956.521	1440.85	1369.63
431	201706	0	1	53	1	1	1	0	1	1	1	0	10	4206.03	3998.13	383	364.068	728.96	692.928	1529.97	1454.34
432	201704	0	2	59	1	1	1	0	1	1	1	0	14	6328.49	6015.67	517	491.445	1735.34	1649.56	2310.45	2196.25
433	201705	0	1	52	1	1	1	0	1	1	1	0	9	4829.28	4590.57	395	375.475	58.76	55.8555	2374.92	2257.53
434	201705	0	1	55	1	1	1	0	1	1	1	0	9	3595.31	3417.6	221	210.076	678.76	645.209	1320.65	1255.37
435	201706	0	2	50	1	1	1	0	1	1	1	0	10	5222.17	4964.04	498	473.384	269.36	256.046	1481.01	1407.8
436	201706	0	2	56	1	1	1	0	1	1	1	0	12	3372.29	3205.6	150	142.586	1006.9	957.129	594.29	564.914
437	201705	0	1	59	1	1	1	0	1	1	1	0	11	5869.36	5579.24	473	449.62	524.16	498.251	3042.7	2892.3
438	201705	0	1	59	1	1	1	0	1	1	1	0	5	3065.65	2914.12	143	135.932	95.02	90.3232	1393.33	1324.46
439	201706	0	1	51	1	1	1	0	1	1	1	0	11	4000.18	3802.45	457	434.411	312.16	296.73	1652.02	1570.36
440	201708	0	2	46	1	1	1	0	1	1	1	0	13	4417.41	4199.06	532	505.703	1634.35	1553.56	513.76	488.365
441	201707	0	2	45	1	2	1	0	2	2	2	0	1	401.21	381.378	50	47.5285	150.61	143.165	89.5	85.076
442	201908	0	1	45	1	1	1	0	2	2	2	0	7	4558.14	3933.22	84	72.4836	717.26	618.923	1213.48	1047.11
443	202107	1	2	56	1	1	1	0	1	1	1	1	12	5246.63	4491.33	286	244.828	654.42	560.21	751.71	643.495
444	202109	1	2	52	1	2	1	1	1	1	1	1	10	5110.9	4375.14	320	273.933	570.88	488.697	1042.52	892.44
445	202110	1	1	51	1	1	1	1	1	1	1	1	9	3596.5	3078.75	120	102.725	263.87	225.884	1190.43	1019.06
446	202111	1	1	52	1	1	1	0	1	1	1	1	6	11508.8	9852.01	36	30.8175	0	0	8367.11	7162.59
447	202112	1	1	53	1	1	1	1	1	1	1	1	16	7812.07	6687.45	0	0	234.04	200.348	2118.33	1813.38
448	202202	1	1	57	1	1	1	1	1	1	1	1	12	5936.27	5056.41	977	832.191	1104.83	941.075	374.14	318.686
449	202206	1	1	58	1	2	1	1	2	2	2	1	9	5019.99	4275.94	108	91.9925	940.12	800.777	845.97	720.582
450	201702	0	1	46	1	1	2	0	1	1	1	0	17	8281.04	7871.71	770	731.939	0	0	4339.14	4124.66
451	201702	0	1	50	1	1	2	0	1	1	1	0	10	4566.17	4340.47	376	357.414	182.06	173.061	2600.81	2472.25
452	201703	0	1	50	1	1	2	0	1	1	1	0	19	7384.54	7019.52	435	413.498	232.62	221.122	4969.82	4724.16
453	201702	0	2	54	1	1	2	0	1	1	1	0	10	4284.21	4072.44	260	247.148	611.83	581.587	2175.38	2067.85
454	201702	0	2	54	1	1	2	0	1	1	1	0	1	2489.1	2366.06	98	93.1559	486.43	462.386	396.09	376.511
455	201702	0	2	49	1	1	2	0	1	1	1	0	24	11323	10763.3	1157	1099.81	781.66	743.023	6831.71	6494.02
456	201702	0	1	56	1	1	2	0	1	1	1	0	14	10088.3	9589.68	772	733.84	133.45	126.854	6621.89	6294.57
457	201702	0	2	55	1	1	2	0	1	1	1	0	14	7329.43	6967.14	791	751.901	1282.39	1219	3012.54	2863.63
458	201703	0	2	46	1	1	2	0	1	1	1	0	15	6226.17	5918.41	388	368.821	356.14	338.536	2708.23	2574.36
459	201702	0	1	51	1	1	2	0	1	1	1	0	5	3966.64	3770.57	283	269.011	0	0	2098.14	1994.43
460	201703	0	2	48	1	1	2	0	1	1	1	0	18	6055	5755.7	690	655.894	912.63	867.519	2480.78	2358.16
461	201703	0	1	50	1	1	2	0	1	1	1	0	13	7412.23	7045.85	647	615.019	907.92	863.042	3483.41	3311.23
462	201703	0	2	51	1	1	2	0	1	1	1	0	9	5093.83	4842.04	472	448.669	894.85	850.618	2123.48	2018.52
463	201701	0	2	56	1	1	2	0	1	1	1	0	9	4698.92	4466.65	277	263.308	690.71	656.568	1848.41	1757.04
464	201703	0	1	53	1	1	2	0	1	1	1	0	12	6239.99	5931.55	546	519.011	183.05	174.002	3482.44	3310.3
465	201702	0	1	51	1	1	2	0	1	1	1	0	15	9162.32	8709.43	984.1	935.456	952.27	905.2	4409.35	4191.4
466	201703	0	2	51	1	1	2	0	2	1	1	0	23	10023.2	9527.72	1166.2	1108.56	353.38	335.913	5839.58	5550.93
467	201701	0	2	58	1	1	2	0	1	1	1	0	13	8381.11	7966.83	635	603.612	926.08	880.304	3923.63	3729.69
468	201702	0	1	47	1	1	2	0	1	1	1	0	14	7730.63	7348.51	726	690.114	223.12	212.091	4282.51	4070.83
469	201701	0	2	53	1	1	2	0	1	1	1	0	10	5565.34	5290.25	583.6	554.753	612.06	581.806	3102.68	2949.32
470	201703	0	1	51	1	2	2	0	2	1	1	0	8	3576.91	3400.1	267	253.802	0	0	1822.91	1732.8
471	201701	0	2	54	1	1	2	0	1	1	1	0	10	4890.52	4648.78	420	399.24	556.87	529.344	1872.35	1779.8
472	201701	0	1	52	1	1	2	0	1	1	1	0	7	4872.2	4631.37	364	346.008	0	0	2775.89	2638.68
473	201703	0	2	47	1	1	2	0	1	1	1	0	7	3451.98	3281.35	235	223.384	96.1	91.3498	1296.18	1232.11
474	201702	0	1	51	1	1	2	0	1	1	1	0	6	3482.3	3310.17	334	317.49	372.1	353.707	1500.93	1426.74
475	201702	0	1	47	1	1	2	0	1	1	1	0	3	2600.6	2472.05	208	197.719	291.86	277.433	899.04	854.601
476	201702	0	1	53	1	1	2	0	1	1	1	0	10	5658.54	5378.84	508	482.89	170	161.597	3374.04	3207.26
477	201703	0	1	45	1	1	2	0	1	1	1	0	12	6667.9	6338.31	486	461.977	215.72	205.057	3865.78	3674.7
478	201701	0	1	59	1	1	2	0	1	1	1	0	7	5141.2	4887.07	377.7	359.03	363.33	345.371	2713.67	2579.53
479	201702	0	2	54	1	1	2	0	1	1	1	0	12	5902.2	5610.46	579	550.38	106.49	101.226	3087.11	2934.52
480	201704	0	1	46	1	1	2	0	1	1	1	0	11	6405.2	6088.59	355	337.452	623.13	592.329	2621.37	2491.8
481	201704	0	1	49	1	1	2	0	1	1	1	0	10	5930.91	5637.75	598.8	569.202	938.78	892.376	2453.83	2332.54
482	201704	0	2	48	1	1	2	0	1	1	1	0	18	9127.4	8676.24	432	410.646	1163.96	1106.43	3284.24	3121.9
483	201706	0	1	52	1	1	2	0	1	1	1	0	15	6978.99	6634.02	570	541.825	2555.14	2428.84	1183.55	1125.05
484	201706	0	1	48	1	1	2	0	1	1	1	0	17	5213.84	4956.12	518	492.395	155.94	148.232	2663.4	2531.75
485	201705	0	1	46	1	1	2	0	1	1	1	0	13	6459.08	6139.81	608	577.947	57.92	55.057	3918.26	3724.58
486	201706	0	1	52	1	1	2	0	1	1	1	0	2	1408.1	1338.5	116	110.266	328.98	312.719	252.67	240.181
487	201704	0	1	49	1	1	2	0	1	1	1	0	8	4043.4	3843.54	337	320.342	729.37	693.317	1374.16	1306.24
488	201704	0	1	47	1	1	2	0	1	1	1	0	6	3949.93	3754.69	302	287.072	693.8	659.506	1397.13	1328.07
489	201704	0	1	55	1	1	2	0	1	1	1	0	14	7248.19	6889.91	575	546.578	1479.54	1406.41	1525.25	1449.86
490	201704	0	1	54	1	1	2	0	1	1	1	0	14	8086.15	7686.45	1199	1139.73	1767.83	1680.45	2395.72	2277.3
491	201705	0	2	54	1	1	2	0	1	1	1	0	20	10430.1	9914.53	443	421.103	990.16	941.217	5376.93	5111.15
492	201705	0	1	51	1	1	2	0	1	1	1	0	16	7892.91	7502.77	596.6	567.11	884.08	840.38	4108.03	3904.97
493	201704	0	1	53	1	1	2	0	1	1	1	0	12	4489.7	4267.78	612.4	582.129	146.78	139.525	1802.64	1713.54
494	201704	0	1	58	1	1	2	0	1	1	1	0	9	5345.29	5081.07	452	429.658	1025.97	975.257	2066.42	1964.28
495	201706	0	1	56	1	1	2	0	1	1	1	0	15	6748.2	6414.64	587	557.985	745.31	708.47	3232.79	3072.99
496	201706	0	1	56	1	1	2	0	1	1	1	0	14	4975.22	4729.3	507	481.939	128.62	122.262	1913.7	1819.11
497	201706	0	1	47	1	1	2	0	1	1	1	0	16	4474.51	4253.34	511	485.741	59.8	56.8441	1386.71	1318.17
498	201706	0	1	50	1	1	2	0	1	1	1	0	9	3967.05	3770.96	400	380.228	343.54	326.559	1296.21	1232.14
499	201706	0	2	54	1	1	2	0	1	1	1	0	9	4564.48	4338.86	447	424.905	336	319.392	1617.48	1537.53
500	201706	0	1	51	1	1	2	0	1	1	1	0	14	5497.05	5225.33	532	505.703	616.71	586.226	2179.34	2071.62
501	201706	0	1	56	1	1	2	0	1	1	1	0	14	5857.5	5567.97	608	577.947	686.92	652.966	2121.04	2016.2
502	201706	0	1	46	1	1	2	0	1	1	1	0	14	6410.8	6093.92	647	615.019	641.82	610.095	2476.33	2353.93
503	201705	0	1	50	1	2	2	0	1	1	1	0	22	7726.33	7344.42	655	622.624	619.44	588.821	4793.69	4556.74
504	201706	0	1	51	1	1	2	0	1	1	1	0	7	3346.08	3180.68	294	279.468	941	894.487	387.78	368.612
505	201704	0	1	49	1	1	2	0	1	1	1	0	9	6464.13	6144.61	468	444.867	976.79	928.508	2941.54	2796.14
506	201704	0	1	45	1	1	2	0	2	1	1	0	15	8451.69	8033.93	1035.6	984.411	852.86	810.703	5167.93	4912.48
507	201705	0	1	54	1	1	2	0	1	1	1	0	10	4670.6	4439.73	325	308.935	340	323.194	2379.29	2261.68
508	201705	0	2	54	1	1	2	0	1	1	1	0	6	3427.88	3258.44	174	165.399	77.34	73.5171	1722.44	1637.3
509	201705	0	2	48	1	1	2	0	1	1	1	0	12	4478.73	4257.35	300	285.171	866.57	823.736	1564.06	1486.75
510	201705	0	1	53	1	1	2	0	1	1	1	0	16	6462.09	6142.67	256	243.346	451.08	428.783	3217.51	3058.47
511	201705	0	2	45	1	1	2	0	1	1	1	0	20	8723	8291.83	600	570.342	511.44	486.16	3251.83	3091.09
512	201708	0	1	47	1	1	2	0	2	2	2	0	3	841.01	799.439	66	62.7376	0	0	90.41	85.9411
513	201708	0	1	53	1	1	2	0	2	2	2	0	20	4872.86	4632	209	198.669	839.46	797.966	1550.9	1474.24
514	201708	0	1	48	1	1	2	0	2	2	2	0	7	3430.67	3261.09	221	210.076	261.29	248.375	679.38	645.798
515	201708	0	2	53	1	1	2	0	1	1	1	0	10	4205.97	3998.07	455.2	432.7	138.29	131.454	1483.08	1409.77
516	201709	0	2	47	1	1	2	0	1	1	1	0	13	4141.89	3937.16	515	489.544	935.06	888.84	1084.23	1030.64
517	201709	0	1	46	1	1	2	0	2	2	2	0	13	6343.31	6029.76	592	562.738	1438.86	1367.74	2053.35	1951.85
518	201707	0	1	55	1	1	2	0	2	2	2	0	18	6099.16	5797.68	720	684.411	1004.84	955.171	1619.52	1539.47
519	201708	0	2	50	1	1	2	0	2	2	2	0	13	4672.77	4441.8	500	475.285	701.32	666.654	1706.65	1622.29
520	201707	0	1	51	1	1	2	0	1	1	1	0	14	3138.49	2983.36	210	199.62	165.73	157.538	1396.46	1327.43
521	201707	0	1	52	1	1	2	0	2	2	2	0	14	3779.4	3592.59	244	231.939	346.99	329.838	1687.71	1604.29
522	201708	0	1	53	1	1	2	0	1	1	1	0	16	5506.62	5234.43	632	600.76	1556.75	1479.8	1424.17	1353.77
523	201707	0	1	50	1	1	2	0	1	1	1	0	5	3079.6	2927.38	232	220.532	695.46	661.084	521.14	495.38
524	201707	0	2	52	1	1	2	0	1	1	1	0	4	2146.75	2040.64	143	135.932	51.91	49.3441	575.14	546.711
525	201709	0	1	46	1	1	2	0	2	2	2	0	9	3596.5	3418.73	280.8	266.92	505.72	480.722	642.08	610.342
526	201709	0	2	59	1	1	2	0	1	1	1	0	7	3476.03	3304.21	327	310.837	241.82	229.867	1472.81	1400.01
527	201709	0	1	45	1	1	2	0	2	2	2	0	13	4804.3	4566.83	612	581.749	1080.11	1026.72	1112.19	1057.21
528	201709	0	2	55	1	2	2	0	2	2	2	0	14	4383.17	4166.51	524	498.099	1220.95	1160.6	606.52	576.54
529	201709	0	1	57	1	1	2	0	2	2	2	0	9	4269.97	4058.91	391	371.673	651.88	619.658	1185.29	1126.7
530	201707	0	1	54	1	2	2	0	2	2	2	0	12	4069.73	3868.56	470	446.768	1205.76	1146.16	799.97	760.428
531	201707	0	2	52	1	1	2	0	1	1	1	0	15	4907.51	4664.93	218	207.224	606.67	576.683	1046.44	994.715
532	201707	0	1	48	1	1	2	0	2	2	2	0	12	2138.52	2032.81	149	141.635	845.58	803.783	352.04	334.639
533	201707	0	2	55	1	1	2	0	1	1	1	0	13	4631.18	4402.26	517	491.445	823.54	782.833	1100.84	1046.43
534	201707	0	1	50	1	1	2	0	2	2	2	0	9	3904.48	3711.48	361	343.156	517.06	491.502	1685.92	1602.59
535	201707	0	1	52	1	1	2	0	1	1	1	0	9	2854.14	2713.06	142	134.981	888.41	844.496	483.63	459.724
536	201708	0	1	48	1	1	2	0	2	2	2	0	11	4409.54	4191.58	575	546.578	604.88	574.981	1902.46	1808.42
537	201707	0	1	57	1	1	2	0	1	1	1	0	13	4056.44	3855.93	577	548.479	335.5	318.916	953.64	906.502
538	201709	0	1	50	1	1	2	0	2	2	2	0	9	3693.18	3510.63	454	431.559	663.86	631.046	1073.62	1020.55
539	201709	0	1	47	1	1	2	0	2	2	2	0	13	6167.59	5862.73	554	526.616	1193.11	1134.13	1868.68	1776.31
540	201709	0	1	54	1	1	2	0	2	2	2	0	18	11702.6	11124.2	1776.8	1688.97	1491.67	1417.94	4091.64	3889.39
541	201709	0	1	47	1	1	2	0	2	2	2	0	9	3086.54	2933.97	330	313.688	543.56	516.692	534.68	508.251
542	201709	0	1	48	1	1	2	0	1	1	1	0	11	5760.39	5475.66	456	433.46	364.46	346.445	1711.63	1627.02
543	201709	0	1	49	1	1	2	0	2	2	2	0	15	4573.4	4347.34	549	521.863	1168.15	1110.41	947.45	900.618
544	201710	0	1	46	1	1	2	0	2	1	1	0	17	9230.7	8774.43	855.6	813.308	1357.94	1290.82	2794.66	2656.52
545	201711	0	1	51	1	1	2	0	1	1	1	0	11	5815.01	5527.58	607.4	577.376	1080.63	1027.21	1995.98	1897.32
546	201712	0	1	54	1	1	2	0	1	1	1	0	14	5648.39	5369.19	565	537.072	402.48	382.586	2203.21	2094.31
547	201712	0	1	59	1	1	2	0	1	1	1	0	10	6318.53	6006.21	905.4	860.646	235.05	223.432	3120.68	2966.43
548	201712	0	1	49	1	1	2	0	1	1	1	0	20	7879.95	7490.45	830.2	789.163	1306.96	1242.36	2683.99	2551.32
549	201711	0	1	58	1	1	2	0	1	1	1	0	9	4108.24	3905.17	177	168.251	690.48	656.35	1388.16	1319.54
550	201711	0	1	51	1	1	2	0	1	1	1	0	28	8146.6	7743.92	725	689.163	1403.84	1334.45	2189.76	2081.52
551	201711	0	1	53	1	2	2	0	1	1	1	0	20	10696.9	10168.1	315	299.43	2151.64	2045.29	3717.84	3534.07
552	201711	0	2	54	1	2	2	0	2	2	2	0	15	5728.74	5445.57	323	307.034	1205.42	1145.84	1372.42	1304.58
553	201710	0	1	55	1	1	2	0	1	1	1	0	20	7448.14	7079.98	793	753.802	1197.9	1138.69	1701.94	1617.81
554	201710	0	1	47	1	1	2	0	1	1	1	0	28	7598.61	7223.01	880	836.502	1785.56	1697.3	1826.55	1736.26
555	201712	0	1	52	1	1	2	0	1	1	1	0	12	6358.36	6044.07	526	500	693.94	659.639	2386.02	2268.08
556	201712	0	1	46	1	1	2	0	2	2	2	0	10	4855.7	4615.68	405	384.981	396.3	376.711	2145.5	2039.45
557	201710	0	1	57	1	2	2	0	1	1	1	0	14	6728.45	6395.87	1070	1017.11	1101.52	1047.07	1521.83	1446.61
558	201710	0	1	50	1	1	2	0	1	1	1	0	5	3179.32	3022.17	246	233.84	467.96	444.829	525.96	499.962
559	201710	0	1	59	1	1	2	0	1	1	1	0	7	3699.94	3517.05	305	289.924	825	784.221	576.04	547.567
560	201710	0	1	55	1	1	2	0	1	1	1	0	11	5484.89	5213.77	518	492.395	439.73	417.994	1766.56	1679.24
561	201710	0	1	55	1	1	2	0	1	1	1	0	7	4104.19	3901.32	361	343.156	600.14	570.475	949.25	902.329
562	201710	0	1	45	1	1	2	0	2	1	1	1	15	10203.9	9699.52	1091.2	1037.26	255.87	243.222	3208.83	3050.22
563	201710	0	1	45	1	1	2	0	1	1	1	0	17	5341.1	5077.09	490	465.779	459.27	436.568	2533.83	2408.58
564	201712	0	1	49	1	1	2	0	1	1	1	0	13	3846.85	3656.7	468	444.867	330.54	314.202	1968.81	1871.49
565	201712	0	1	52	1	1	2	0	2	2	2	0	23	7089.46	6739.03	859	816.54	789.32	750.304	2041.64	1940.72
566	201711	0	1	51	1	1	2	0	1	1	1	0	16	6720.48	6388.29	656	623.574	1411.18	1341.43	1469	1396.39
567	201712	0	1	52	1	1	2	0	1	1	1	0	12	4401.12	4183.57	428	406.844	663.01	630.238	1668.71	1586.23
568	201711	0	1	49	1	1	2	0	1	1	1	0	10	3823.9	3634.89	311	295.627	650.88	618.707	902.02	857.433
569	201803	0	1	52	1	1	2	0	2	2	2	0	9	5846.91	5146.2	620	545.698	682.31	600.54	2044.3	1799.31
570	201803	0	1	48	1	1	2	0	2	2	2	0	12	6498.01	5719.27	836	735.812	768.97	676.815	2143.84	1886.92
571	201803	0	1	47	1	1	2	0	2	2	2	0	11	5686.14	5004.7	736	647.796	364.18	320.536	2170.06	1910
572	201801	0	1	50	1	1	2	0	2	2	2	0	14	6222.08	5476.41	762	670.68	365.05	321.302	2744.03	2415.18
573	201801	0	1	54	1	1	2	0	2	2	2	0	15	7624.19	6710.49	672	591.466	394.56	347.275	3782.13	3328.87
574	201804	0	1	55	1	1	2	0	1	1	1	0	14	5436.51	4784.99	998	878.397	503.42	443.089	1429.59	1258.26
575	201804	0	1	58	1	2	2	0	2	2	2	0	14	6387.76	5622.24	734	646.036	0	0	2706.46	2382.11
576	201806	0	1	51	1	2	2	0	2	1	1	0	11	6433.07	5662.12	749	659.238	530.4	466.836	2244.27	1975.31
577	201804	0	2	54	1	2	2	0	1	1	1	0	16	11165	9826.97	612	538.657	683.2	601.324	4521.01	3979.2
578	201804	0	2	48	1	1	2	0	1	1	1	0	11	5105.27	4493.44	760	668.92	204.61	180.089	1923.06	1692.6
579	201805	0	2	48	1	2	2	0	1	1	1	0	12	6051.12	5325.94	816	718.209	631.13	555.494	1239.29	1090.77
580	201804	0	1	47	1	1	2	0	2	2	2	0	15	7692.59	6770.69	1036	911.843	487.82	429.359	3594.77	3163.96
581	201805	0	2	58	1	1	2	0	1	1	1	0	14	7386.87	6501.61	876	771.018	746.79	657.293	2126.08	1871.29
582	201805	0	2	57	1	1	2	0	1	1	1	0	4	2670.02	2350.04	343	301.894	0	0	633.52	557.598
583	201806	0	1	53	1	1	2	0	1	1	1	0	14	4448.23	3915.14	613	539.537	581.64	511.935	944.09	830.948
584	201806	0	1	54	1	1	2	0	1	1	1	0	7	3763.61	3312.57	462	406.633	96.92	85.3049	942.19	829.276
585	201806	0	2	53	1	1	2	0	1	1	1	0	8	2293.48	2018.62	158	139.065	111.44	98.0848	159.44	140.332
586	201805	0	1	54	1	1	2	0	2	1	1	0	23	7202.64	6339.46	922	811.505	932.74	820.958	2553.7	2247.66
587	201804	0	2	54	1	1	2	0	1	1	1	0	20	7703.15	6779.99	973	856.393	452.29	398.087	2758.96	2428.32
588	201804	0	1	49	1	1	2	0	2	2	2	0	10	6214.71	5469.93	996	876.637	0	0	2114.41	1861.01
589	201806	0	1	53	1	1	2	0	1	1	1	0	13	4954.84	4361.04	795	699.725	848.46	746.779	861.38	758.15
590	201805	0	1	54	1	1	2	0	1	1	1	0	16	5636.9	4961.36	868	763.977	875.34	770.437	1532.56	1348.89
591	201805	0	2	48	1	1	2	0	1	1	1	0	11	6006.41	5286.59	775	682.122	569.54	501.285	1642.87	1445.98
592	201805	0	2	58	1	1	2	0	1	1	1	0	7	2556.96	2250.53	480	422.476	199.88	175.926	678.18	596.905
593	201806	0	1	51	1	1	2	0	2	2	2	0	25	9037.96	7954.83	1501	1321.12	2084.31	1834.52	2068.95	1821
594	201806	0	1	56	1	1	2	0	1	1	1	0	19	7463.17	6568.77	998	878.397	722.42	635.844	2142.75	1885.96
595	201805	0	1	52	1	1	2	0	2	1	1	0	12	4347.95	3826.88	812	714.688	204.18	179.711	1043.67	918.594
596	201805	0	1	54	1	1	2	0	2	2	2	0	12	6683.95	5882.93	799	703.246	572.9	504.242	2228.35	1961.3
597	201805	0	2	50	1	1	2	0	1	1	1	0	5	2505.85	2205.54	260	228.841	417.59	367.545	284.86	250.722
598	201805	0	1	46	1	1	2	0	1	1	1	0	11	6084.49	5355.31	790	695.325	181.72	159.942	2393.37	2106.54
599	201804	0	1	49	1	1	2	0	2	2	2	0	13	5716	5030.98	845	743.733	425.68	374.666	1906.02	1677.6
600	201804	0	1	48	1	1	2	0	1	1	1	0	7	5074.38	4466.25	529	465.603	378.96	333.545	1581.52	1391.99
601	201804	0	1	45	1	1	2	0	1	1	1	0	10	5050.51	4445.25	728	640.755	189.6	166.878	1184.41	1042.47
602	201805	0	1	46	1	1	2	0	1	1	1	0	12	4482.65	3945.44	763	671.56	533.06	469.177	1042.19	917.292
603	201804	0	1	49	1	1	2	0	1	1	1	0	7	4494.06	3955.48	554	487.607	0	0	1605.86	1413.41
604	201804	0	1	54	1	1	2	0	1	1	1	0	18	7134.48	6279.47	1196	1052.67	756.71	666.024	2263.77	1992.47
605	201804	0	1	53	1	1	2	0	2	2	2	0	9	5722.41	5036.62	677	595.867	260.46	229.246	2151.05	1893.26
606	201806	0	1	48	1	1	2	0	1	1	1	0	3	2549.38	2243.86	217	190.994	68.62	60.3964	746.26	656.827
607	201807	0	1	54	1	1	2	0	2	2	2	0	11	5271.57	4639.81	568	499.93	569.3	501.074	976.77	859.712
608	201807	0	1	57	1	1	2	0	2	2	2	0	14	5912.81	5204.21	913	803.584	589.39	518.756	1891.02	1664.4
609	201808	0	1	54	1	1	2	0	1	1	1	0	13	5514.47	4853.6	780	686.523	598.37	526.66	1032.1	908.411
610	201808	0	1	46	1	1	2	0	1	1	1	0	12	3442.77	3030.18	544	478.806	345.9	304.447	602.37	530.181
611	201807	0	1	52	1	1	2	0	1	1	1	0	17	6977.02	6140.88	1092	961.132	619.19	544.985	1785.23	1571.28
612	201808	0	1	52	1	1	2	0	2	2	2	0	9	4844.71	4264.11	445	391.67	827.39	728.234	634.12	558.126
613	201808	0	1	50	1	1	2	0	1	1	1	0	5	4051.11	3565.62	434	381.988	195.92	172.441	1542.59	1357.72
614	201808	0	1	52	1	1	2	0	1	1	1	0	6	3903.99	3436.13	344	302.774	1043.71	918.629	365.78	321.944
615	201808	0	2	58	1	1	2	0	2	2	2	0	3	3790.76	3336.47	560.1	492.976	288.09	253.565	648.87	571.108
616	201807	0	1	58	1	1	2	0	1	1	1	0	13	6141.35	5405.36	785	690.924	921.81	811.338	1819.94	1601.83
617	201807	0	2	57	1	1	2	0	1	1	1	0	8	3588.28	3158.25	456	401.352	924.88	814.04	370.2	325.834
618	201808	0	1	56	1	1	2	0	2	2	2	0	15	7247.59	6379.02	867	763.097	382.7	336.836	2586.99	2276.96
619	201808	0	1	58	1	2	2	0	2	2	2	0	7	4804.88	4229.05	444	390.79	133.81	117.774	2082.47	1832.9
620	201809	0	1	59	1	1	2	0	2	1	1	0	8	5610.18	4937.84	528	464.723	1244.93	1095.73	1268.35	1116.35
621	201809	0	1	58	1	1	2	0	1	1	1	0	13	6011.74	5291.28	830	730.531	151.14	133.027	2314.6	2037.21
622	201809	0	1	59	1	1	2	0	2	1	1	0	10	5768.94	5077.58	629	553.619	125.38	110.354	1751.66	1541.74
623	201809	0	2	55	1	1	2	0	2	1	1	0	14	6370.15	5606.74	821	722.609	1123.53	988.884	1424.32	1253.63
624	201809	0	1	53	1	1	2	0	2	1	1	0	19	8110.51	7138.53	1107	974.335	792.12	697.191	1865.09	1641.57
625	201809	0	1	50	1	1	2	0	1	1	1	0	14	6203.67	5460.21	484	425.996	564.38	496.743	1492.89	1313.98
626	201808	0	2	51	1	1	2	0	2	2	2	0	18	10465.5	9211.33	1138	1001.62	1253.25	1103.06	5271.59	4639.83
627	201807	0	2	51	1	1	2	0	2	2	2	0	7	3240.17	2851.86	384	337.981	131.15	115.433	724.22	637.428
628	201809	0	1	48	1	1	2	0	2	1	1	0	17	9713.94	8549.8	1321	1162.69	1020.06	897.814	3115.28	2741.94
629	201808	0	2	53	1	1	2	0	1	1	1	0	7	3452.86	3039.06	485	426.876	341.74	300.785	951.02	837.048
630	201809	0	1	47	1	1	2	0	2	1	1	0	16	8024.62	7062.93	910	800.944	747.85	658.226	2967.57	2611.93
631	201809	0	1	55	1	1	2	0	1	1	1	0	8	4137.75	3641.87	524	461.203	120.86	106.376	1363.19	1199.82
632	201807	0	1	56	1	1	2	0	1	1	1	0	15	6793	5978.91	958	843.191	493.28	434.164	2455.02	2160.8
633	201809	0	1	53	1	1	2	0	1	1	1	0	11	3373.44	2969.16	628	552.739	400.95	352.899	802.89	706.67
634	201808	0	1	55	1	1	2	0	2	2	2	0	13	7607.63	6695.91	808	711.167	893.11	786.078	2449.42	2155.88
635	201808	0	1	58	1	1	2	0	2	2	2	0	11	8064.97	7098.45	757	666.279	281.09	247.404	3014.18	2652.95
636	201808	0	1	56	1	1	2	0	2	2	2	0	9	6853.28	6031.97	1116	982.256	142.33	125.273	2485.85	2187.94
637	201809	0	2	56	1	1	2	0	2	1	1	0	16	7666.94	6748.12	930	818.547	1719.66	1513.57	1628.78	1433.58
638	201808	0	2	48	1	1	2	0	1	1	1	0	12	4549.47	4004.25	688	605.549	301.64	265.491	960.33	845.242
639	201810	0	1	48	1	1	2	0	2	1	1	0	15	10075.1	8867.64	1060.6	933.495	1258.76	1107.91	3646.4	3209.41
640	201810	0	1	51	1	1	2	0	1	1	1	0	9	6278	5525.63	667	587.065	1274.8	1122.03	1355.2	1192.79
641	201811	0	1	47	1	1	2	0	2	2	2	0	17	8737.22	7690.13	956	841.431	912.22	802.897	2678.1	2357.15
642	201812	0	1	56	1	2	2	0	2	1	1	0	11	5706.53	5022.65	731	643.395	140.8	123.926	2002.83	1762.81
643	201810	0	1	48	1	1	2	0	1	1	1	0	24	10105.4	8894.34	1603.5	1411.33	394.55	347.266	4019.64	3537.92
644	201812	0	1	53	1	1	2	0	1	1	1	0	22	9450.59	8318.01	2490	2191.59	720.17	633.863	2001.42	1761.57
645	201810	0	1	58	1	1	2	0	1	1	1	0	8	5400.14	4752.97	633	557.14	58.57	51.5508	1995.57	1756.42
646	201812	0	1	48	1	1	2	0	1	1	1	0	20	7774.5	6842.79	709	624.032	330.09	290.531	2624.51	2309.98
647	201811	0	2	49	1	1	2	0	2	2	2	0	10	5208.35	4584.17	642	565.061	71.03	62.5176	1514.72	1333.19
648	201811	0	1	48	1	1	2	0	1	1	1	0	10	5448.87	4795.87	648	570.342	598	526.334	1950.37	1716.63
649	201811	0	2	55	1	1	2	0	1	1	1	0	8	4477.32	3940.75	519	456.802	379.56	334.073	1988.56	1750.25
650	201811	0	1	50	1	1	2	0	1	1	1	0	11	4980.8	4383.89	676	594.987	84.18	74.0917	1689.22	1486.78
651	201811	0	2	55	1	1	2	0	2	2	2	0	14	7640.72	6725.04	1001	881.038	886.53	780.286	2521.39	2219.22
652	201812	0	1	52	1	1	2	0	1	1	1	0	31	10661.8	9384.02	2920	2570.06	745.34	656.017	3243.11	2854.45
653	201812	0	2	53	1	1	2	0	1	1	1	0	8	6627.21	5832.99	1264	1112.52	1002.98	882.781	1062.53	935.194
654	201811	0	1	54	1	1	2	0	1	1	1	0	11	8015.45	7054.86	778	684.763	126.3	111.164	2613.05	2299.9
655	201811	0	1	50	1	1	2	0	2	2	2	0	21	8809.1	7753.4	1246	1096.68	965.19	849.519	3157.61	2779.19
656	201811	0	2	52	1	1	2	0	2	2	2	0	12	5899.49	5192.48	954.4	840.023	131.48	115.723	1030.41	906.923
657	201811	0	2	55	1	1	2	0	1	1	1	0	18	8595.65	7565.53	1060	932.967	690.99	608.18	2582.56	2273.06
658	201812	0	1	51	1	1	2	0	1	1	1	0	14	6363.67	5601.03	461	405.753	261.7	230.337	2156.07	1897.68
659	201812	0	1	49	1	1	2	0	1	1	1	0	10	6258.86	5508.78	675	594.106	159.55	140.429	2120.91	1866.74
660	201812	0	1	47	1	1	2	0	2	2	2	0	16	7783.78	6850.95	1075	946.17	684.67	602.618	2918.01	2568.31
661	201812	0	1	48	1	1	2	0	1	1	1	0	21	9853.58	8672.7	2514	2212.72	498.79	439.014	3247.59	2858.39
662	201811	0	1	50	1	1	2	0	2	1	1	0	11	4749.98	4180.73	762	670.68	288.58	253.996	1265.1	1113.49
663	201812	0	1	51	1	1	2	0	2	2	2	0	7	5864.02	5161.26	531	467.364	113	99.4578	2625.12	2310.52
664	201812	0	1	53	1	1	2	0	1	1	1	0	4	2674.25	2353.76	283	249.085	88.4	77.8059	546.55	481.05
665	201812	0	1	55	1	1	2	0	1	1	1	0	11	5109.74	4497.38	674.6	593.754	67.68	59.5691	1613.16	1419.84
666	201812	0	1	47	1	1	2	0	2	2	2	0	13	6744.67	5936.37	870	765.737	299.5	263.607	2758.07	2427.54
667	201811	0	2	47	1	1	2	0	1	1	1	0	12	4277.63	3764.99	712	626.672	575.11	506.188	744.02	654.855
668	201810	0	1	51	1	1	2	0	1	1	1	0	2	2309.49	2032.72	133	117.061	185.45	163.225	151.34	133.203
669	201811	0	1	55	1	1	2	0	1	1	1	0	11	5706.39	5022.52	757	666.279	201.51	177.361	2252.98	1982.98
670	201901	0	1	52	1	1	2	0	1	1	1	0	5	4895.79	4224.58	411	354.652	295.95	255.375	1827.04	1576.55
671	201901	0	1	59	1	1	2	0	1	1	1	0	25	10582.2	9131.38	1326	1144.21	1155.73	997.279	4268.67	3683.43
672	201901	0	2	56	1	1	2	0	1	1	1	0	10	4611.56	3979.31	520	448.708	405.75	350.122	944.11	814.672
673	201903	0	1	45	1	1	2	0	2	2	2	0	14	7533	6500.22	2029	1750.82	615.14	530.804	1269.16	1095.16
674	201901	0	1	54	1	1	2	0	1	1	1	0	18	8408.59	7255.77	1215	1048.42	1265.89	1092.34	3307.8	2854.3
675	201901	0	1	48	1	1	2	0	1	1	1	0	10	6728.22	5805.78	721	622.151	648.14	559.28	2490.48	2149.03
676	201903	0	2	47	1	1	2	0	1	1	1	0	11	6161.06	5316.38	780	673.062	797.51	688.171	1458.65	1258.67
677	201903	0	1	55	1	1	2	0	1	1	1	0	6	3922.73	3384.92	363	313.233	446.17	385	889.36	767.429
678	201903	0	1	47	1	1	2	0	2	2	2	0	19	13411	11572.4	1257	1084.66	1005.58	867.715	5076.96	4380.91
679	201901	0	1	48	1	1	2	0	1	1	1	0	5	4441.49	3832.56	467	402.974	88.41	76.289	1681.48	1450.95
680	201903	0	2	55	1	1	2	0	2	2	2	0	10	5753.32	4964.54	706	609.207	389.54	336.134	2081.48	1796.11
681	201903	0	1	56	1	1	2	0	1	1	1	0	8	6424.43	5543.64	583	503.071	771.61	665.822	1281.82	1106.08
682	201901	0	1	52	1	1	2	0	1	1	1	0	8	4220.7	3642.04	553	477.184	39.63	34.1967	1238.57	1068.76
683	201903	0	1	48	1	1	2	0	2	2	2	0	11	6729.15	5806.58	721	622.151	364.5	314.527	2132.15	1839.83
684	201903	0	1	50	1	1	2	0	1	1	1	0	12	6309.45	5444.42	902	778.336	28.09	24.2389	2105.36	1816.71
685	201901	0	1	46	1	1	2	0	1	1	1	0	8	6409.15	5530.45	663	572.103	137.39	118.554	1811.36	1563.02
686	201903	0	1	59	1	1	2	0	2	2	2	0	17	10055	8676.42	1139	982.843	638.7	551.134	2849.66	2458.97
687	201901	0	1	55	1	1	2	0	1	1	1	0	10	5843.8	5042.61	693	597.99	238.18	205.525	2391.22	2063.38
688	201901	0	2	50	1	1	2	0	1	1	1	0	12	6984.13	6147.14	965	849.352	849.04	747.289	2124.49	1869.89
689	201903	0	1	53	1	1	2	0	2	2	2	0	14	10403	8976.74	985	849.956	835.51	720.961	2970.58	2563.31
690	201903	0	2	55	1	1	2	0	2	2	2	0	13	7414.49	6397.96	892	769.707	707.8	610.76	2063.59	1780.67
691	201901	0	1	55	1	1	2	0	2	2	2	0	9	5400.89	4660.43	631	544.49	268.04	231.292	2626.75	2266.62
692	201903	0	1	51	1	1	2	0	1	1	1	0	12	7492.66	6465.41	993.2	857.032	1245.09	1074.39	1201.87	1037.09
693	201903	0	1	54	1	1	2	0	1	1	1	0	9	5191.29	4479.56	628	541.901	221.49	191.124	1616.2	1394.62
694	201903	0	2	47	1	1	2	0	1	1	1	0	7	4513.27	3894.5	496	427.998	145.55	125.595	924.92	798.113
695	201903	0	1	58	1	1	2	0	1	1	1	0	12	8596.47	7417.89	1162	1002.69	594.38	512.89	2172.29	1874.47
696	201903	0	2	53	1	1	2	0	1	1	1	0	10	4945.14	4267.16	575	496.167	843.12	727.528	629.02	542.781
697	201903	0	1	51	1	1	2	0	2	2	2	0	12	5684.85	4905.46	625	539.312	455.84	393.344	2042.91	1762.83
698	201903	0	1	53	1	1	2	0	1	1	1	0	11	5962.67	5145.19	661	570.377	852.34	735.484	867.83	748.85
699	201903	0	1	56	1	1	2	0	2	2	2	0	8	5080.5	4383.96	530	457.337	60.58	52.2745	1618.12	1396.28
700	201903	0	1	54	1	1	2	0	1	1	1	0	11	6041.92	5213.57	681	587.635	715.4	617.318	1430.92	1234.74
701	201901	0	1	56	1	1	2	0	1	1	1	0	15	7599.94	6557.99	1006	868.077	636.2	548.977	2712.74	2340.82
702	201901	0	1	49	1	1	2	0	2	2	2	0	7	5266.31	4544.3	532	459.063	0	0	2139.41	1846.1
703	201901	0	2	46	1	1	2	0	1	1	1	0	21	9803.27	8628.42	1268	1116.04	1664.98	1465.45	2791.59	2457.04
704	201901	0	2	56	1	1	2	0	1	1	1	0	8	1306.98	1150.35	106	93.2967	82.03	72.1993	471.45	414.95
705	201902	0	2	55	1	1	2	0	1	1	1	0	10	6593.08	5689.17	723	623.877	351.96	303.706	2215.62	1911.86
706	201902	0	1	55	1	1	2	0	2	2	1	0	11	6152.53	5309.02	765	660.118	884.51	763.243	1771.12	1528.3
707	201902	0	1	53	1	1	2	0	1	1	1	0	7	6421.13	5540.79	542	467.692	997.83	861.027	2143.9	1849.97
708	201902	0	1	57	1	1	2	0	1	1	1	0	14	8156.38	7038.14	880	759.352	1631.68	1407.98	1915	1652.45
709	201903	0	1	48	1	1	2	0	1	1	1	0	11	6780.05	5850.5	790	681.691	956.66	825.502	2713.69	2341.64
710	201902	0	1	55	1	1	2	0	1	1	1	0	9	4496.25	3879.81	594	512.562	456.87	394.233	1408.48	1215.38
711	201902	0	2	53	1	1	2	0	1	1	1	0	10	4861.05	4194.6	704	607.481	574.05	495.348	1561.5	1347.42
712	201903	0	2	50	1	2	2	0	1	1	1	0	19	11732.8	10124.2	1666	1437.59	389.63	336.212	5224.55	4508.26
713	201908	0	2	48	1	1	2	0	2	1	1	0	12	8424.94	7269.88	144	124.258	106.18	91.6227	2856.26	2464.67
714	201908	0	1	49	1	1	2	0	1	1	1	0	12	5887.97	5080.73	164	141.516	541.24	467.036	1719.83	1484.04
715	201909	0	1	57	1	1	2	0	1	2	2	0	7	3219.85	2778.41	84	72.4836	534.51	461.229	749.94	647.123
716	201907	0	1	53	1	1	2	0	1	1	1	0	13	9589.88	8275.1	774	667.884	922.34	795.887	3669.54	3166.45
717	201909	0	1	50	1	1	2	0	1	1	1	0	32	19266.4	16625	2731	2356.58	953.77	823.008	5050.04	4357.68
718	201908	0	1	57	1	1	2	0	1	1	1	0	14	7330.1	6325.14	168	144.967	391.99	338.248	3398.81	2932.83
719	201908	0	1	47	1	1	2	0	1	1	1	0	14	7042.92	6077.33	248	213.999	914.47	789.096	2020.75	1743.7
720	201909	0	1	51	1	1	2	0	2	2	2	0	8	5452.76	4705.19	96	82.8384	912.76	787.62	1348.1	1163.28
721	201908	0	1	52	1	1	2	0	1	1	1	0	28	15886.2	13708.2	789	680.828	1406.86	1213.98	2423.5	2091.24
722	201908	0	1	47	1	1	2	0	1	1	1	0	14	5836.47	5036.29	368	317.547	1446.83	1248.47	570.74	492.491
723	201908	0	1	54	1	1	2	0	1	1	1	0	19	10333.6	8916.86	368	317.547	864.62	746.08	3757.18	3242.07
724	201908	0	1	55	1	1	2	0	1	2	2	0	13	6849.16	5910.14	156	134.612	955.18	824.225	2213.18	1909.75
725	201908	0	2	52	1	1	2	0	2	2	2	0	17	10768.3	9291.97	285	245.926	2010.16	1734.57	4053.15	3497.46
726	201908	0	1	57	1	1	2	0	1	1	1	0	14	6960.05	6005.83	1049.5	905.613	365.02	314.976	1864.63	1608.99
727	201909	0	2	56	1	1	2	0	1	1	1	0	15	6066.98	5235.2	200	172.58	132.19	114.067	2147.69	1853.24
728	201909	0	2	51	1	1	2	0	1	1	1	0	9	4918.79	4244.42	188	162.225	357.23	308.254	1260.26	1087.48
729	201909	0	2	53	1	1	2	0	1	1	1	0	10	4963.16	4282.71	180	155.322	157.89	136.243	1682.17	1451.54
730	201908	0	1	53	1	1	2	0	1	1	1	0	13	6741.93	5817.61	496	427.998	967.31	834.692	1795.82	1549.61
731	201907	0	1	45	1	2	2	0	1	1	1	0	16	9874.11	8520.37	1937.5	1671.87	1384.69	1194.85	1960.02	1691.3
732	201908	0	1	47	1	2	2	0	1	1	1	0	8	5527.87	4770	136	117.354	232.48	200.607	2222.19	1917.53
733	201909	0	1	52	1	1	2	0	1	1	1	0	16	7168.64	6185.82	292	251.967	711.54	613.988	2068.6	1784.99
734	201907	0	2	47	1	1	2	0	1	1	1	0	18	9207.07	7944.78	1159	1000.1	1444.64	1246.58	2181.03	1882.01
735	201907	0	1	59	1	1	2	0	1	1	1	0	12	6467.43	5580.74	236	203.644	398.9	344.211	2046.23	1765.69
736	201907	0	1	52	1	1	2	0	1	1	1	0	25	9546.19	8237.4	312	269.225	1465.98	1264.99	3050.61	2632.37
737	201907	0	1	49	1	1	2	0	2	2	2	0	16	8414.86	7261.18	204	176.032	1308.91	1129.46	2169.55	1872.1
738	201912	1	2	54	1	1	2	0	1	1	1	0	10	6848.8	5909.83	120	103.548	103.34	89.1721	2719.56	2346.71
739	201910	1	1	50	1	1	2	0	1	1	1	0	11	6090.6	5255.58	100	86.29	364.28	314.337	2366.22	2041.81
740	201911	1	1	56	1	1	2	0	1	1	1	0	14	9037.65	7798.59	268	231.257	1249.92	1078.56	2131.43	1839.21
741	201911	1	2	58	1	1	2	0	2	2	2	0	14	8738.44	7540.4	554	478.046	735.13	634.343	1958.91	1690.34
742	201910	1	1	50	1	1	2	0	2	2	2	0	14	8225.26	7097.57	168	144.967	867.38	748.462	3108.48	2682.31
743	201911	1	2	48	1	1	2	0	2	2	2	0	12	7156.61	6175.44	144	124.258	944.28	814.819	1412.73	1219.04
744	201910	0	1	57	1	1	2	0	1	1	1	0	13	7074.25	6104.37	236	203.644	795.91	686.791	2235.54	1929.05
745	201910	1	1	54	1	1	2	0	1	1	1	0	14	8710.53	7516.31	1048	904.319	458.55	395.683	3127.98	2699.13
746	201910	1	2	58	1	1	2	0	1	1	1	0	14	7026.75	6063.38	260	224.354	948.72	818.65	582.73	502.838
747	201910	0	2	57	1	1	2	0	2	2	2	0	15	19329	16679	336	289.934	1288.04	1111.45	8459.33	7299.55
748	201911	1	1	58	1	1	2	0	2	1	1	1	6	9254.76	7985.93	99	85.4271	396.57	342.2	6076.49	5243.4
749	201911	1	2	48	1	1	2	0	2	2	2	0	7	3073.14	2651.81	0	0	664.31	573.233	559.13	482.473
750	201912	1	1	58	1	1	2	0	2	1	1	1	4	8461.5	7301.43	99	85.4271	363.08	313.302	6270.92	5411.18
751	201912	1	2	57	1	1	2	0	2	2	2	0	8	6205.01	5354.3	642	553.982	1662.03	1434.17	1306.78	1127.62
752	201912	1	1	51	1	1	2	0	2	2	2	0	21	12638.9	10906.1	252	217.451	1139.55	983.317	4083.32	3523.5
753	201911	1	2	58	1	1	2	0	1	1	1	0	12	6349.18	5478.71	224	193.29	606.11	523.012	2447.87	2112.27
754	201911	1	1	50	1	1	2	0	2	2	2	0	17	8724.99	7528.79	316	272.676	283.12	244.304	2388.37	2060.92
755	201912	1	1	46	1	1	2	0	1	1	1	0	13	7041.09	6075.75	586	505.659	499.52	431.036	2021.27	1744.15
756	201912	1	1	51	1	1	2	0	1	1	1	0	25	11230.3	9690.6	144	124.258	1170.98	1010.44	5026.79	4337.62
757	201912	1	1	49	1	1	2	0	2	2	2	0	23	11305.6	9755.62	276	238.16	1319.5	1138.6	3840.42	3313.9
758	201912	1	1	48	1	1	2	0	2	2	2	0	14	7031.41	6067.4	168	144.967	711.13	613.634	2697.58	2327.74
759	201912	1	1	58	1	1	2	0	1	1	1	0	18	11510.2	9932.19	765	660.118	2330.08	2010.63	2868.07	2474.86
760	201912	1	1	57	1	1	2	0	1	1	1	0	4	3719.76	3209.78	68	58.6772	27.57	23.7901	866.79	747.953
761	202001	1	1	46	1	1	2	0	1	1	1	0	7	4247.74	3643.51	84	72.0513	891.72	764.876	491.02	421.174
762	202002	1	1	49	1	1	2	0	1	1	1	0	6	5794.86	4970.56	92	78.9133	947.35	812.593	804.21	689.814
763	202003	1	1	46	1	1	2	0	2	2	2	0	8	5606.69	4809.16	168	144.103	1637.16	1404.28	963.23	826.214
764	202003	1	1	52	1	1	2	0	1	1	1	0	7	5053.24	4334.43	96	82.3443	498.05	427.204	1340.59	1149.9
765	202003	1	1	52	1	1	2	0	2	2	2	0	14	6540.12	5609.81	180	154.396	1390.29	1192.53	1296.83	1112.36
766	202001	1	1	45	1	1	2	0	2	2	2	0	17	6855.77	5915.84	180	155.322	1024.21	883.791	2120.56	1829.83
767	202001	1	1	59	1	1	2	0	2	2	2	0	17	7102.23	6128.51	204	176.032	1335.76	1152.63	1936.27	1670.81
768	202003	1	1	54	1	1	2	0	1	1	1	0	8	4628.93	3970.48	746	639.884	985.83	845.599	490.8	420.985
769	202001	1	1	54	1	1	2	0	2	2	2	0	8	4394.07	3769.03	96	82.3443	798.92	685.276	493.35	423.173
770	202003	1	1	54	1	1	2	0	2	1	1	0	7	4349.06	3730.42	304	260.757	461	395.424	276.46	237.134
771	202002	1	2	59	1	1	2	0	1	1	1	0	15	10505	9010.73	280	240.171	1739.06	1491.68	2729.68	2341.39
772	202005	1	1	55	1	1	2	0	1	1	1	0	22	15647.5	13421.7	1094	938.382	1506.45	1292.16	4284.64	3675.16
773	202004	1	2	54	1	1	2	0	1	1	1	0	7	4441.3	3809.54	84	72.0513	386.66	331.659	907.44	778.36
774	202005	1	2	59	1	1	2	0	2	1	2	0	8	4057.07	3479.96	0	0	127.2	109.106	370.47	317.772
775	202005	1	1	49	1	1	2	0	2	2	2	0	12	7262.82	6229.71	144	123.516	1433.3	1229.42	2905.22	2491.96
776	202006	1	2	59	1	1	2	1	2	2	2	0	11	6083.49	5218.13	132	113.223	172.72	148.151	2483.97	2130.63
777	202005	1	1	58	1	1	2	0	2	2	2	0	9	5525.64	4739.64	108	92.6373	827.33	709.645	1577.01	1352.69
778	202006	1	1	55	1	1	2	0	1	1	1	0	15	7765	6660.45	130	111.508	152.8	131.065	3084.8	2646
779	202006	1	1	54	1	1	2	1	2	2	2	0	14	7054.25	6050.81	168	144.103	1157.52	992.866	1602.43	1374.49
780	202006	1	1	51	1	1	2	1	1	1	1	0	20	6993.13	5998.38	0	0	1128.91	968.326	2223.82	1907.49
781	202005	1	2	51	1	1	2	0	1	1	1	0	7	4155.67	3564.54	124	106.361	61.74	52.9577	430.93	369.632
782	202006	1	2	59	1	1	2	0	1	1	1	0	14	8062.2	6915.38	1486	1274.62	976.06	837.219	1422.04	1219.76
783	202006	1	2	54	1	1	2	1	1	1	1	0	11	4815.93	4130.88	132	113.223	1079	925.516	838.33	719.08
784	202006	1	2	56	1	1	2	1	1	1	1	0	15	8990.15	7711.33	180	154.396	958.75	822.371	3198.3	2743.35
785	202006	1	1	46	1	1	2	0	1	1	1	0	11	6522.12	5594.37	262	224.731	1370.03	1175.15	1072.09	919.589
786	202006	1	2	55	1	1	2	1	1	1	1	0	11	7015.33	6017.42	292	250.464	692.44	593.943	1816.19	1557.84
787	202006	1	1	58	1	1	2	0	2	2	2	0	23	6112.88	5243.34	204	174.982	479.36	411.173	1242.42	1065.69
788	202004	1	1	50	1	1	2	0	2	2	2	0	17	7916.77	6790.63	216	185.275	1685.55	1445.79	2053.82	1761.67
789	202004	1	2	58	1	1	2	0	2	1	1	1	9	13967.7	11980.9	56	48.0342	287.1	246.261	680.72	583.89
790	202004	1	1	47	1	1	2	0	2	2	2	0	18	8626.11	7399.07	216	185.275	1442.23	1237.08	1508.68	1294.08
791	202004	1	1	51	1	1	2	0	1	1	1	0	8	5296.18	4542.82	176	150.965	191.91	164.611	1224.07	1049.95
792	202004	1	1	49	1	1	2	0	2	2	2	0	28	8828.42	7572.61	348	298.498	1610.14	1381.1	2045.48	1754.52
793	202004	1	1	53	1	1	2	0	2	2	2	0	17	7370.32	6321.92	84	72.0513	1080.79	927.051	2500.53	2144.84
794	202004	1	1	58	1	1	2	0	1	1	1	0	10	8228.49	7058.01	772	662.185	1947.33	1670.33	404.46	346.927
795	202004	1	2	56	1	1	2	0	1	1	1	0	14	11999.2	10292.4	866	742.814	477.66	409.714	3650.57	3131.29
796	202004	1	1	56	1	1	2	0	1	1	1	0	16	8827.08	7571.46	364	312.222	1345.76	1154.33	1464.42	1256.11
797	202004	1	1	50	1	1	2	0	1	1	1	0	10	6504.93	5579.62	132	113.223	1054.5	904.501	1946.03	1669.21
798	202005	1	2	56	1	1	2	0	1	1	1	0	16	10858.2	9313.69	0	0	1861.71	1596.89	1864.33	1599.14
799	202006	1	1	54	1	1	2	0	1	1	1	0	12	6815.95	5846.4	144	123.516	411.76	353.188	2045.29	1754.35
800	202006	1	2	58	1	1	2	0	1	1	1	0	13	8629.78	7402.22	144	123.516	1128.34	967.837	1867.84	1602.15
801	202006	1	2	49	1	1	2	1	1	1	1	0	11	4514.65	3872.46	84	72.0513	743.88	638.065	873.97	749.651
802	202006	1	1	55	1	1	2	0	2	2	2	0	14	7248.02	6217.01	558	478.626	1418.86	1217.03	1020.66	875.474
803	202008	1	1	53	1	1	2	0	2	2	2	0	5	3652.96	3133.34	0	0	265.33	227.588	1245.03	1067.93
804	202008	1	1	58	1	1	2	0	1	1	1	0	9	6981.9	5988.75	108	92.6373	724.57	621.502	1831.73	1571.17
805	202008	1	2	55	1	1	2	0	1	1	1	0	13	6367.64	5461.86	156	133.81	340.31	291.902	2428.73	2083.25
806	202008	1	1	56	1	1	2	0	1	1	1	0	9	7014.18	6016.44	1138	976.123	360.97	309.623	1841.01	1579.13
807	202009	1	1	59	1	1	2	1	1	1	1	0	21	10344.6	8873.13	180	154.396	1452.36	1245.77	3801.96	3261.14
808	202008	1	1	58	1	1	2	0	1	1	1	0	10	4387.37	3763.28	120	102.93	190.8	163.659	1623.67	1392.71
809	202008	1	1	50	1	1	2	0	1	1	1	0	8	3375.44	2895.29	96	82.3443	338.52	290.367	618.02	530.109
810	202008	1	1	47	1	1	2	0	2	2	2	0	10	5777.64	4955.79	0	0	778.29	667.581	1393.45	1195.24
811	202008	1	1	55	1	1	2	0	2	2	2	0	12	8909.35	7642.02	144	123.516	2180.31	1870.17	3190.34	2736.52
812	202008	1	1	57	1	1	2	0	2	2	2	0	15	7821.39	6708.82	180	154.396	1162.21	996.889	3128.58	2683.55
813	202009	1	1	46	1	1	2	0	2	2	2	0	10	3416.37	2930.4	108	92.6373	95.53	81.9412	720.84	618.303
814	202008	1	1	45	1	1	2	0	1	1	1	0	6	3378.74	2898.13	332	284.774	200.65	172.108	835.29	716.473
815	202009	1	1	56	1	1	2	0	1	1	1	0	12	7011.31	6013.97	156	133.81	1251.23	1073.25	717.28	615.249
816	202008	1	1	56	1	1	2	0	2	2	2	1	11	5763.67	4943.81	192	164.689	245.68	210.733	1242.29	1065.58
817	202009	1	1	56	1	1	2	0	1	1	1	0	9	4600.67	3946.24	108	92.6373	463.28	397.38	830.49	712.355
818	202008	1	2	57	1	1	2	0	1	1	1	0	9	5368.57	4604.91	486	416.868	589.22	505.405	1168.65	1002.41
819	202009	1	1	57	1	1	2	0	1	1	1	0	9	5788.97	4965.51	288	247.033	710.9	609.777	1768.77	1517.17
820	202008	1	1	52	1	1	2	0	1	1	1	0	16	7910.39	6785.16	156	133.81	1099.79	943.348	1641.3	1407.83
821	202008	1	1	59	1	1	2	0	1	1	1	0	7	6707.89	5753.71	604	518.083	121.23	103.985	1458.76	1251.26
822	202008	1	1	58	1	1	2	0	2	2	2	0	17	9003.23	7722.55	1126	965.83	467.9	401.343	2159.83	1852.6
823	202008	1	2	56	1	1	2	0	1	1	1	0	19	13935.1	11952.9	3533	3030.44	172.91	148.314	4429.53	3799.44
824	202009	1	1	51	1	1	2	0	1	1	1	0	20	8362.16	7172.67	2120	1818.44	1162.45	997.095	978.81	839.577
825	202009	1	2	56	1	1	2	0	1	1	1	0	15	5937.53	5092.94	180	154.396	991.88	850.788	1682.25	1442.96
826	202009	1	1	46	1	1	2	0	1	1	1	0	7	3475.58	2981.19	72	61.7582	0	0	1257.68	1078.78
827	202010	1	2	57	1	1	2	0	1	1	1	0	11	7013.37	6015.74	144	123.516	481.15	412.708	2395.52	2054.76
828	202010	1	1	50	1	1	2	0	1	1	1	0	7	4627.89	3969.59	108	92.6373	674.91	578.906	591.38	507.258
829	202012	1	1	57	1	2	2	0	1	1	1	0	13	5672	4865.18	168	144.103	1208.06	1036.22	1327.94	1139.04
830	202012	1	1	52	1	2	2	0	1	1	1	0	14	7598.91	6517.99	180	154.396	1204.74	1033.37	1621.17	1390.56
831	202012	1	1	53	1	1	2	0	2	1	1	0	21	10248.6	8790.79	344	295.067	1248.6	1070.99	2038.62	1748.63
832	202010	1	1	45	1	1	2	0	2	1	1	0	14	4755.59	4079.12	224	192.137	554.2	475.367	374.39	321.134
833	202011	1	2	56	1	2	2	1	1	1	1	0	11	6559.03	5626.03	144	123.516	811.89	696.401	1100.14	943.649
834	202012	1	1	50	1	1	2	0	1	1	1	0	11	5038.04	4321.39	132	113.223	854.39	732.856	706.65	606.131
835	202012	1	2	56	1	1	2	0	1	1	1	0	10	4221.8	3621.26	108	92.6373	566.58	485.986	814.92	699
836	202012	1	2	51	1	1	2	0	1	1	1	0	11	5820.94	4992.93	132	113.223	1056.51	906.225	1260.73	1081.4
837	202010	1	1	55	1	1	2	0	1	1	1	0	18	7737.21	6636.62	228	195.568	1624.46	1393.39	1828.75	1568.62
838	202010	1	2	51	1	1	2	0	1	1	1	0	5	4264	3657.46	592	507.79	759.21	651.215	699.39	599.904
839	202011	1	1	53	1	1	2	0	1	1	1	0	14	6870.04	5892.8	224	192.137	462.85	397.011	2149.89	1844.08
840	202010	1	1	56	1	1	2	0	1	1	1	0	11	5097.51	4372.41	132	113.223	240.04	205.895	1655.97	1420.41
841	202011	1	1	58	1	1	2	0	1	1	1	0	14	6254.02	5364.41	320	274.481	1128.89	968.309	1744.13	1496.03
842	202011	1	1	56	1	1	2	0	1	1	1	0	25	9961.59	8544.59	324	277.912	1614.6	1384.93	4305.09	3692.7
843	202010	1	1	55	1	1	2	0	1	1	1	0	6	4702.03	4033.18	84	72.0513	691.45	593.093	598.88	513.691
844	202012	1	2	58	1	1	2	1	2	1	1	0	12	8438.94	7238.53	132	113.223	1051.47	901.902	2204.47	1890.89
845	202011	1	1	53	1	1	2	0	1	1	1	0	14	8063.7	6916.66	168	144.103	1095.03	939.265	1835.27	1574.21
846	202010	1	2	56	1	1	2	0	1	1	1	0	9	4325.52	3710.23	320	274.481	273.92	234.956	1097.2	941.127
847	202011	1	1	50	1	1	2	0	1	1	1	0	12	5802.08	4976.75	144	123.516	133.26	114.304	2068.42	1774.19
848	202011	1	1	49	1	1	2	0	1	1	1	0	12	6325.88	5426.04	746	639.884	736.64	631.855	1156.14	991.683
849	202011	1	1	50	1	1	2	1	1	1	1	0	8	4223.43	3622.66	108	92.6373	720.98	618.423	730.05	626.203
850	202011	1	1	54	1	1	2	0	1	1	1	0	6	3456.07	2964.46	72	61.7582	528.94	453.7	636.53	545.986
851	202012	1	1	51	1	1	2	0	1	1	1	0	8	4696.41	4028.36	96	82.3443	489.6	419.956	421.31	361.38
852	202011	1	1	59	1	1	2	0	1	1	1	0	8	4294.35	3683.49	108	92.6373	487.83	418.438	1686.72	1446.79
853	202012	1	1	49	1	1	2	0	1	1	1	0	12	7362.7	6315.38	144	123.516	1110.72	952.724	1348.38	1156.58
854	202012	1	1	57	1	1	2	0	1	1	1	0	14	5820.39	4992.46	180	154.396	903.9	775.323	1233.89	1058.37
855	202012	1	2	54	1	1	2	1	1	1	1	0	12	5702.86	4891.65	156	133.81	819.48	702.912	1173.48	1006.56
856	202012	1	1	58	1	1	2	0	1	1	1	0	19	7191.04	6168.14	204	174.982	1266.11	1086.01	2031.03	1742.12
857	202011	1	1	45	1	1	2	0	1	1	1	0	11	6449.74	5532.29	144	123.516	304.49	261.177	1729.15	1483.18
858	202012	1	1	48	1	1	2	1	1	1	1	0	13	7295.27	6257.54	156	133.81	1438.42	1233.81	1939.75	1663.83
859	202012	1	1	51	1	1	2	0	1	1	1	0	12	6557.77	5624.95	184	157.827	183.37	157.286	1537.7	1318.97
860	202103	1	1	59	1	1	2	1	1	1	1	0	9	5944.5	5088.74	108	92.4524	808.76	692.332	776.24	664.493
861	202103	1	2	52	1	1	2	1	1	1	1	0	12	4609.7	3946.09	156	133.542	213.69	182.927	1421.31	1216.7
862	202102	1	1	50	1	1	2	1	1	1	1	0	6	5631.83	4821.08	84	71.9075	296.88	254.141	535.55	458.453
863	202103	1	2	52	1	1	2	0	1	1	1	0	8	5158.75	4416.1	108	92.4524	683.69	585.267	89.06	76.239
864	202103	1	2	58	1	1	2	0	2	1	1	1	6	10735.7	9190.2	96	82.1799	0	0	8015.1	6861.26
865	202103	1	2	49	1	1	2	0	1	1	1	0	6	5996.1	5132.91	84	71.9075	873.77	747.983	664.23	568.608
866	202101	1	1	57	1	1	2	1	1	1	1	0	8	5285.59	4524.68	96	82.1799	655.19	560.87	1308.4	1120.04
867	202103	1	1	49	1	1	2	1	1	1	1	0	7	5025	4301.61	96	82.1799	493.05	422.071	697.25	596.875
868	202102	1	2	52	1	1	2	0	1	1	1	0	13	5804.24	4968.67	168	143.815	762.1	652.389	895.64	766.705
869	202101	1	2	54	1	2	2	1	1	1	1	0	18	9933.07	8520.12	2308	1979.69	1842.34	1580.27	1737.93	1490.72
870	202102	1	1	51	1	1	2	1	1	1	1	0	13	10186.4	8719.93	168	143.815	987.76	845.563	2640.69	2260.54
871	202103	1	2	54	1	1	2	1	1	1	1	0	15	8416.33	7204.72	192	164.36	951.37	814.412	967.06	827.843
872	202101	1	2	46	1	1	2	0	1	1	1	0	12	7925.62	6784.66	156	133.542	1204.5	1031.1	1452.02	1242.99
873	202103	1	1	56	1	1	2	1	1	1	1	0	5	2180.76	1866.82	60	51.3625	232.7	199.201	315.56	270.132
874	202101	1	2	46	1	1	2	0	2	1	1	1	11	15080.1	12935	260	223.016	501.94	430.541	766.95	657.854
875	202103	1	1	59	1	1	2	0	1	1	1	0	8	2597.79	2223.82	0	0	844.43	722.867	781.26	668.791
876	202103	1	2	50	1	1	2	1	1	1	1	0	24	12775.3	10936.2	580	496.504	2545.65	2179.18	1910.29	1635.29
877	202103	1	1	53	1	2	2	1	1	1	1	0	12	5457.33	4671.7	144	123.27	269.37	230.592	1038.56	889.05
878	202103	1	2	53	1	2	2	0	1	1	1	0	19	7436.51	6365.96	228	195.177	1398.36	1197.05	1259.45	1078.14
879	202101	1	2	54	1	1	2	0	1	1	1	0	12	6583.31	5646.86	664	569.548	1054.42	904.432	832.49	714.071
880	202101	1	1	49	1	1	2	1	1	1	1	0	16	12531.7	10727.7	204	174.632	1188.66	1017.54	2595.18	2221.58
881	202105	1	1	52	1	1	2	0	1	1	1	1	13	6131.72	5249	168	143.815	1174.78	1005.66	1425.24	1220.06
882	202105	1	1	58	1	1	2	1	1	1	1	1	11	4901.67	4196.03	144	123.27	1104.39	945.403	501.88	429.63
883	202105	1	1	55	1	1	2	1	1	1	1	1	11	4694.7	4018.86	144	123.27	922.23	789.467	90.87	77.7885
884	202106	1	1	55	1	1	2	1	1	1	1	1	11	6328.24	5417.23	728	623.198	1116.04	955.376	987	844.913
885	202105	1	1	53	1	2	2	1	2	2	2	0	17	9325.07	7982.64	1346	1152.23	753.48	645.01	2251.39	1927.28
886	202103	1	1	56	1	1	2	1	1	1	1	0	5	2180.76	1866.82	60	51.3625	232.7	199.201	315.56	270.132
887	202104	1	1	57	1	2	2	1	1	1	1	1	10	4683.08	4008.91	132	112.997	765.52	655.317	635.66	544.151
888	202103	1	1	49	1	1	2	1	1	1	1	0	7	5025	4301.61	96	82.1799	493.05	422.071	697.25	596.875
889	202105	1	1	48	1	1	2	1	1	1	1	1	18	6567.61	5622.14	228	195.177	1199.13	1026.5	1802.38	1542.91
890	202106	1	1	59	1	2	2	1	1	1	1	1	12	7494.76	6415.82	144	123.27	506.24	433.362	857.62	734.158
891	202105	1	2	58	1	1	2	0	2	1	1	1	8	11056.5	9464.86	136	116.422	0	0	8206.95	7025.49
892	202105	1	1	46	1	1	2	0	1	1	1	1	17	5279.2	4519.21	60	51.3625	1531.18	1310.75	154.72	132.447
893	202105	1	2	57	1	1	2	1	1	1	1	1	18	6367.61	5450.94	216	184.905	1388.27	1188.42	1005.04	860.356
894	202105	1	1	56	1	1	2	1	1	1	1	1	5	3509.2	3004.02	96	82.1799	535.14	458.102	284.96	243.937
895	202105	1	1	56	1	1	2	0	1	1	1	0	2	1653.9	1415.81	0	0	0	0	35.3	30.2183
896	202105	1	1	49	1	1	2	1	1	1	1	1	9	4526.52	3874.89	120	102.725	387.33	331.57	863.69	739.354
897	202106	1	1	46	1	1	2	1	1	1	1	1	15	7295.44	6245.2	452	386.931	1391.71	1191.36	1235.23	1057.41
898	202106	1	1	54	1	2	2	1	1	1	1	1	10	4372.65	3743.17	238	203.738	429.02	367.259	995.73	852.386
899	202106	1	1	47	1	1	2	1	1	1	1	1	9	4158.11	3559.51	120	102.725	628.48	538.005	628.03	537.62
900	202105	1	1	47	1	1	2	0	1	1	1	1	11	6308.25	5400.12	144	123.27	1005.89	861.083	1088.36	931.681
901	202105	1	1	54	1	1	2	0	2	2	1	1	15	14692.4	12577.3	236	202.026	659.02	564.148	377.02	322.745
902	202104	1	2	50	1	1	2	1	1	1	1	1	9	4925.37	4216.32	120	102.725	1063.09	910.049	333.78	285.729
903	202104	1	1	48	1	1	2	1	1	1	1	1	8	4414.41	3778.92	12	10.2725	318.74	272.855	988.87	846.513
904	202103	1	1	49	1	1	2	0	1	1	1	0	10	5594.57	4789.18	132	112.997	382.55	327.479	820.72	702.57
905	202103	1	1	59	1	1	2	0	1	1	1	0	8	2597.79	2223.82	0	0	844.43	722.867	781.26	668.791
906	202104	1	1	54	1	1	2	1	2	2	2	1	2	3910.66	3347.69	48	41.09	0	0	528.36	452.298
907	202104	1	1	55	1	1	2	1	1	1	1	0	20	10750.1	9202.57	2495	2135.82	1206.91	1033.16	1761.94	1508.29
908	202104	1	1	53	1	1	2	1	1	1	1	0	7	3090.37	2645.48	0	0	348.4	298.245	50.27	43.0332
909	202106	1	1	58	1	1	2	1	1	1	1	1	15	4627.44	3961.28	180	154.087	399.88	342.314	792.26	678.207
910	202105	1	1	50	1	1	2	1	1	1	1	0	16	5800.08	4965.11	204	174.632	1024.24	876.792	775.94	664.237
911	202104	1	2	54	1	1	2	1	1	1	1	1	10	5044.77	4318.53	120	102.725	419.64	359.229	1332.43	1140.61
912	202104	1	2	54	1	1	2	1	1	1	1	1	10	4893.82	4189.31	120	102.725	787.46	674.098	779.66	667.421
913	202105	1	2	58	1	1	2	0	2	1	1	0	4	2908.07	2489.43	0	0	0	0	234.97	201.144
914	202106	1	1	58	1	1	2	0	1	1	1	1	12	5277.65	4517.89	156	133.542	1047.71	896.883	1108.94	949.298
915	202103	1	2	50	1	1	2	1	1	1	1	0	24	12775.3	10936.2	580	496.504	2545.65	2179.18	1910.29	1635.29
916	202105	1	2	58	1	1	2	1	1	1	1	1	13	5204.48	4455.25	168	143.815	557.45	477.2	915.23	783.475
917	202106	1	2	49	1	1	2	1	1	1	1	1	14	4565.07	3907.89	48	41.09	894.75	765.943	94.22	80.6562
918	202103	1	2	58	1	1	2	0	2	1	1	1	6	10735.7	9190.2	96	82.1799	0	0	8015.1	6861.26
919	202104	1	2	58	1	1	2	1	1	1	1	1	11	7796.74	6674.33	884	756.74	580.23	496.701	1826.21	1563.31
920	202104	1	2	56	1	1	2	0	1	1	1	1	3	3073.92	2631.4	48	41.09	441.85	378.242	42.07	36.0137
921	202105	1	1	57	1	1	2	1	1	1	1	1	7	3208.21	2746.36	96	82.1799	526.3	450.534	441.21	377.694
922	202104	1	1	52	1	1	2	0	1	1	1	1	16	6734.67	5765.15	204	174.632	948.75	812.169	1706.62	1460.94
923	202104	1	1	48	1	1	2	0	2	1	1	1	6	8002.06	6850.09	0	0	90.96	77.8655	4269.9	3655.21
924	202106	1	2	56	1	1	2	1	1	1	1	1	8	4631.75	3964.97	132	112.997	809.19	692.7	461.66	395.2
925	202103	1	2	54	1	1	2	1	1	1	1	0	15	8416.33	7204.72	192	164.36	951.37	814.412	967.06	827.843
926	202103	1	1	59	1	1	2	1	1	1	1	0	9	5944.5	5088.74	108	92.4524	808.76	692.332	776.24	664.493
927	202104	1	1	51	1	1	2	0	1	1	1	1	13	7424.71	6355.86	993	850.049	1206.24	1032.59	1263.47	1081.58
928	202104	1	2	58	1	1	2	1	1	1	1	1	13	6665.65	5706.07	558	477.671	1579.72	1352.31	541.93	463.914
929	202106	1	1	45	1	1	2	1	1	1	1	1	4	3415.51	2923.82	0	0	573.01	490.52	364.1	311.685
930	202103	1	1	53	1	2	2	1	1	1	1	0	12	5457.33	4671.7	144	123.27	269.37	230.592	1038.56	889.05
931	202106	1	1	51	1	1	2	0	1	1	1	1	13	5861.48	5017.67	168	143.815	1533.04	1312.35	959.84	821.663
932	202105	1	2	57	1	1	2	1	1	1	1	1	7	3941.26	3373.88	84	71.9075	662.69	567.29	296.17	253.534
933	202106	1	1	46	1	1	2	0	1	1	1	1	12	4872.3	4170.89	132	112.997	731.33	626.049	160.87	137.711
934	202106	1	2	48	1	1	2	1	1	1	1	1	13	6571.59	5625.55	168	143.815	1718.85	1471.41	1190.34	1018.98
935	202103	1	2	53	1	2	2	0	1	1	1	0	19	7436.51	6365.96	228	195.177	1398.36	1197.05	1259.45	1078.14
936	202103	1	2	52	1	1	2	0	1	1	1	0	8	5158.75	4416.1	108	92.4524	683.69	585.267	89.06	76.239
937	202106	1	2	52	1	2	2	1	1	1	1	1	8	11597.6	9928.06	530	453.702	244.29	209.122	3518.25	3011.77
938	202105	1	1	48	1	1	2	0	1	1	1	1	12	5355.31	4584.37	396	338.992	1178.81	1009.11	1111.8	951.747
939	202103	1	2	49	1	1	2	0	1	1	1	0	6	5996.1	5132.91	84	71.9075	873.77	747.983	664.23	568.608
940	202103	1	2	52	1	1	2	1	1	1	1	0	12	4609.7	3946.09	156	133.542	213.69	182.927	1421.31	1216.7
941	202105	1	1	59	1	1	2	1	1	1	1	1	8	4533.43	3880.8	108	92.4524	528.63	452.529	598	511.913
942	202106	1	1	56	1	2	2	1	1	1	1	1	15	6062.4	5189.66	252	215.722	389.42	333.36	1835.18	1570.99
943	202104	1	1	50	1	2	2	1	1	1	1	1	8	4319.02	3697.26	96	82.1799	667.54	571.442	955.48	817.93
944	202109	1	1	57	1	1	2	1	2	2	2	1	12	4882.99	4180.04	396	338.992	214.41	183.544	1225.18	1048.8
945	202107	1	1	52	1	1	2	1	1	1	1	1	11	4269.41	3654.79	352	301.326	618.36	529.342	711.95	609.458
946	202108	1	1	49	1	1	2	1	1	1	1	1	9	3754.3	3213.84	120	102.725	133.45	114.239	949.75	813.025
947	202108	1	2	50	1	1	2	1	1	1	1	1	13	5035.99	4311.01	288	246.54	620.7	531.345	1122.79	961.154
948	202109	1	1	59	1	2	2	0	1	1	1	1	9	5273.82	4514.61	230	196.889	72.62	62.1657	1994.6	1707.46
949	202108	1	1	57	1	1	2	1	1	1	1	1	6	3695.36	3163.38	84	71.9075	335.44	287.15	900.22	770.625
950	202108	1	1	58	1	1	2	1	1	1	1	1	4	2614.94	2238.5	60	51.3625	255.55	218.761	480.89	411.662
951	202107	1	2	45	1	1	2	1	1	1	1	1	9	8690.31	7439.26	938	802.967	862.95	738.721	2916.46	2496.61
952	202107	1	2	54	1	1	2	0	1	1	1	1	10	3934.8	3368.35	120	102.725	55.71	47.6901	683.29	584.924
953	202109	1	1	53	1	1	2	1	2	2	2	1	15	5687.67	4868.88	0	0	162.2	138.85	1804.77	1544.96
954	202108	1	1	56	1	1	2	1	1	1	1	1	10	6149.26	5264.02	132	112.997	310.24	265.578	1324.62	1133.93
955	202107	1	1	51	1	1	2	0	1	1	1	1	12	4383.02	3752.05	144	123.27	61.02	52.2356	341	291.91
956	202108	1	1	56	1	1	2	1	1	1	1	1	14	5816.56	4979.21	1358	1162.5	501.38	429.202	908.28	777.525
957	202107	1	1	54	1	2	2	1	2	2	2	1	12	4277.12	3661.39	156	133.542	163.03	139.56	1282.39	1097.78
958	202107	1	2	57	1	1	2	1	1	1	1	1	8	3609.51	3089.89	236	202.026	337.63	289.025	869.48	744.311
959	202107	1	1	58	1	1	2	1	1	1	1	1	5	4205.41	3600	72	61.635	390.18	334.01	813.83	696.672
960	202107	1	1	47	1	1	2	1	1	1	1	0	6	3111.34	2663.44	0	0	368.26	315.246	403.88	345.738
961	202107	1	1	50	1	1	2	0	1	1	1	1	5	3544.34	3034.1	60	51.3625	141.5	121.13	212.94	182.285
962	202107	1	1	49	1	1	2	1	1	1	1	1	14	5954.93	5097.66	312	267.085	1345.31	1151.64	1481.22	1267.99
963	202107	1	1	57	1	1	2	1	2	2	2	1	11	4118.88	3525.93	384	328.72	161.78	138.49	997	853.473
964	202108	1	2	57	1	1	2	1	1	1	1	1	14	6630.76	5676.2	968	828.648	501.18	429.031	1064.18	910.982
965	202107	1	1	47	1	2	2	0	1	1	1	1	13	7596.65	6503.04	236	202.026	2477.23	2120.61	770.82	659.854
966	202107	1	2	49	1	1	2	1	1	1	1	1	9	3940.88	3373.56	120	102.725	264.92	226.782	460.76	394.43
967	202107	1	1	58	1	1	2	1	1	1	1	1	15	7120.47	6095.42	192	164.36	293.23	251.017	2899.84	2482.38
968	202107	1	1	54	1	1	2	1	1	1	1	1	4	2464.42	2109.64	60	51.3625	399.46	341.954	38.46	32.9233
969	202107	1	1	52	1	1	2	1	1	1	1	1	4	2396.32	2051.35	128	109.573	108.76	93.103	372.86	319.183
970	202107	1	1	57	1	1	2	0	1	1	1	1	13	6368.58	5451.77	528	451.99	167.17	143.104	670.01	573.556
971	202107	1	1	53	1	1	2	1	2	2	2	1	11	5434.37	4652.04	144	123.27	255.51	218.727	1187.06	1016.17
972	202107	1	1	51	1	1	2	1	1	1	1	1	5	1942.35	1662.73	160	136.967	68.91	58.9898	28.84	24.6882
973	202108	1	2	54	1	1	2	1	1	1	1	1	16	7176.72	6143.57	204	174.632	424.79	363.638	2037.33	1744.04
974	202108	1	1	50	1	1	2	1	1	1	1	1	10	4729.53	4048.67	172	147.239	127.54	109.179	1344.19	1150.68
975	202107	1	2	55	1	1	2	1	1	1	1	1	10	4402.22	3768.48	280	239.692	361.76	309.681	437.56	374.569
976	202107	1	2	58	1	2	2	1	1	1	1	1	11	4382.6	3751.69	332	284.206	141.1	120.787	610.7	522.784
977	202108	1	1	55	1	1	2	0	1	1	1	1	11	4363.29	3735.16	144	123.27	354.1	303.124	200.39	171.542
978	202108	1	1	57	1	1	2	1	1	1	1	1	17	8751.74	7491.85	216	184.905	411.68	352.415	2099.96	1797.65
979	202109	1	2	57	1	1	2	1	1	1	1	1	14	8012.24	6858.81	186	159.224	1312.96	1123.95	1423.58	1218.64
980	202108	1	1	54	1	1	2	1	1	1	1	1	13	6683.47	5721.33	168	143.815	491.48	420.727	1850.59	1584.18
981	202109	1	2	48	1	1	2	1	1	1	1	1	6	3140.2	2688.14	204	174.632	339.43	290.566	568.27	486.462
982	202109	1	1	58	1	1	2	1	2	2	2	1	13	5848.67	5006.7	168	143.815	262.99	225.13	1454.28	1244.92
983	202109	1	1	54	1	1	2	1	1	1	1	1	6	2739.59	2345.2	84	71.9075	34.49	29.5249	694.5	594.521
984	202108	1	1	52	1	1	2	0	1	2	1	0	6	5814.61	4977.55	0	0	236.78	202.693	2789.73	2388.12
985	202109	1	1	49	1	1	2	1	2	2	2	1	11	2603.26	2228.5	96	82.1799	187.8	160.765	550.46	471.216
986	202109	1	1	56	1	1	2	1	2	2	2	1	9	4608.6	3945.15	108	92.4524	373.33	319.586	1150.77	985.106
987	202108	1	1	50	1	1	2	1	1	1	1	1	11	4910.31	4203.43	144	123.27	207.44	177.577	1077.47	922.359
988	202108	1	1	50	1	1	2	1	1	1	1	1	10	4345.7	3720.1	132	112.997	139.62	119.52	912.68	781.292
989	202109	1	1	58	1	1	2	1	2	2	2	1	8	6571.59	5625.55	315	269.653	215.32	184.323	1434.37	1227.88
990	202109	1	2	59	1	2	2	0	2	2	2	1	11	3801.37	3254.13	132	112.997	1040.38	890.608	172.69	147.83
991	202109	1	2	54	1	1	2	1	1	1	1	1	9	4931.69	4221.73	120	102.725	559.85	479.255	1002.94	858.558
992	202109	1	1	45	1	1	2	0	1	1	1	1	9	6148.04	5262.98	320	273.933	185.16	158.505	1154.48	988.282
993	202107	1	1	56	1	1	2	1	1	1	1	1	10	4508.99	3859.88	352	301.326	333.39	285.396	1067.2	913.567
994	202109	1	1	53	1	1	2	1	2	2	2	1	11	4906.47	4200.14	144	123.27	124.09	106.226	1439.88	1232.6
995	202110	1	1	55	1	1	2	0	1	1	1	1	11	4817.9	4124.32	283	242.26	48.66	41.655	876.94	750.697
996	202110	1	1	49	1	1	2	1	2	2	2	1	14	5682.45	4864.41	168	143.815	295.81	253.226	1074.54	919.85
997	202110	1	1	58	1	2	2	1	2	2	2	1	23	12129.1	10383	448	383.506	929.15	795.391	4335.33	3711.22
998	202110	1	2	59	1	1	2	1	2	2	2	1	9	4495.65	3848.46	108	92.4524	319.57	273.565	1315.38	1126.02
999	202110	1	1	53	1	2	2	1	1	1	1	1	13	5000.48	4280.62	408	349.265	368.08	315.092	1129.7	967.07
1000	202110	1	2	52	1	2	2	0	2	1	1	1	20	14655.6	12545.8	72	61.635	0	0	8681.5	7431.72
1001	202110	1	1	59	1	2	2	1	2	2	2	1	18	6584.4	5636.52	228	195.177	433.66	371.231	2370.84	2029.54
1002	202110	1	1	53	1	2	2	1	2	2	2	0	13	6243.24	5344.47	626	535.882	723.49	619.337	1256.65	1075.74
1003	202110	1	1	47	1	1	2	0	2	1	1	1	19	13968.1	11957.3	42	35.9537	0	0	8240.39	7054.11
1004	202110	1	1	58	1	2	2	1	2	2	2	1	13	6226.65	5330.27	168	143.815	735.37	629.507	1969.38	1685.87
1005	202110	1	1	47	1	1	2	1	2	2	2	1	9	4908.43	4201.82	96	82.1799	0	0	972.13	832.183
1006	202110	1	1	52	1	2	2	1	1	1	1	1	14	8019.24	6864.8	724	619.774	1302.32	1114.84	1204.02	1030.69
1007	202110	1	1	49	1	1	2	1	1	1	1	1	12	4763.74	4077.96	232	198.602	215.29	184.297	1163.75	996.218
1008	202110	1	1	58	1	1	2	1	1	1	1	1	6	4108.63	3517.16	120	102.725	599.35	513.068	951.38	814.42
1009	202111	1	1	45	1	1	2	0	1	1	1	1	16	4904.44	4198.4	224	191.753	488.42	418.108	807.22	691.014
1010	202111	1	1	59	1	1	2	0	1	1	1	1	12	7934.01	6791.84	96	82.1799	511.86	438.173	1181.45	1011.37
1011	202111	1	1	59	1	1	2	1	2	2	2	1	9	5153.92	4411.97	168	143.815	556.24	476.164	1098.58	940.43
1012	202111	1	1	55	1	1	2	1	1	1	1	1	6	3396.92	2907.9	72	61.635	889.39	761.354	177.03	151.545
1013	202111	1	1	55	1	2	2	1	1	1	1	1	12	5535.31	4738.45	384	328.72	888.66	760.73	1324.95	1134.21
1014	202111	1	2	58	1	2	2	1	2	2	2	1	13	5078.63	4347.52	144	123.27	833.22	713.271	823.21	704.702
1015	202111	1	2	52	1	1	2	1	2	2	2	1	9	5235.88	4482.13	0	0	685.92	587.176	1207.56	1033.72
1016	202111	1	2	55	1	1	2	1	1	1	1	1	7	3157.68	2703.1	84	71.9075	1050.6	899.357	168.68	144.397
1017	202111	1	1	57	1	1	2	1	1	1	1	1	6	4099.14	3509.03	826	707.09	1181.32	1011.26	781.82	669.27
1018	202112	1	2	58	1	1	2	1	1	1	1	1	5	2929.97	2508.17	0	0	358.22	306.651	372.85	319.175
1019	202112	1	1	46	1	1	2	1	2	2	2	1	23	7320.54	6266.68	156	133.542	1356.27	1161.02	1881.37	1610.53
1020	202112	1	1	53	1	1	2	1	1	1	1	1	10	10142.9	8682.77	0	0	836.99	716.498	1432.24	1226.06
1021	202112	1	1	59	1	2	2	1	2	2	2	1	16	8483.34	7262.09	192	164.36	2121.42	1816.02	1275.72	1092.07
1022	202112	1	1	51	1	1	2	0	2	1	1	1	7	4671.81	3999.26	72	61.635	181.47	155.346	218.04	186.651
1023	202112	1	1	53	1	2	2	1	2	2	2	1	7	3726.93	3190.41	96	82.1799	342.4	293.108	627.63	537.277
1024	202112	1	1	48	1	1	2	1	1	1	1	1	17	7742.15	6627.6	292	249.964	1798.53	1539.62	953.32	816.081
1025	202112	1	2	59	1	2	2	1	2	2	2	1	13	6836.32	5852.17	1050	898.843	1823.04	1560.6	482.98	413.451
1026	202112	1	2	46	1	2	2	1	1	1	1	1	19	19375.7	16586.4	380	325.296	1052.88	901.309	7288.77	6239.49
1027	202112	1	1	49	1	1	2	1	1	1	1	1	11	5072.11	4341.93	132	112.997	875.38	749.361	409.23	350.318
1028	202112	1	2	48	1	2	2	0	2	2	2	1	15	5769.42	4938.86	300	256.812	1315.34	1125.99	448.28	383.746
1029	202112	1	1	59	1	2	2	1	2	2	2	1	15	6836.66	5852.46	500	428.021	1822.09	1559.78	720.87	617.094
1030	202112	1	1	51	1	2	2	1	1	1	1	1	14	5120.25	4383.14	156	133.542	1002.3	858.01	485.25	415.394
1031	202112	1	1	58	1	1	2	1	2	2	2	1	11	6405.46	5483.34	132	112.997	2117.02	1812.26	598.74	512.546
1032	202112	1	1	59	1	1	2	1	1	1	1	1	9	5312.45	4547.68	572	489.656	995.57	852.249	504.78	432.112
1033	202112	1	1	50	1	2	2	1	2	2	2	1	19	6917.78	5921.9	228	195.177	1377	1178.77	756.18	647.321
1034	202112	1	2	57	1	1	2	1	1	1	1	1	8	3670.33	3141.95	84	71.9075	735.55	629.661	293.88	251.573
1035	202112	1	1	58	1	2	2	1	2	2	2	1	15	7243.51	6200.74	440	376.658	987.34	845.204	1172.47	1003.68
1036	202112	1	2	53	1	2	2	1	1	1	1	1	14	5562.42	4761.66	168	143.815	1175.23	1006.05	340.89	291.816
1037	202112	1	1	56	1	2	2	1	2	2	2	1	10	4658.23	3987.64	120	102.725	1105.07	945.985	351.96	301.292
1038	202112	1	1	58	1	2	2	1	1	1	1	1	14	4307.24	3687.17	168	143.815	302.42	258.884	759.02	649.752
1039	202112	1	1	47	1	1	2	1	1	1	1	1	15	8127.52	6957.49	0	0	233.77	200.117	2308.95	1976.56
1040	202112	1	1	53	1	2	2	1	1	1	1	1	11	9814.62	8401.72	132	112.997	411.57	352.321	2517.05	2154.7
1041	202112	1	1	52	1	1	2	1	2	2	2	1	12	5621.4	4812.15	144	123.27	1320.23	1130.17	934.97	800.373
1042	202112	1	1	46	1	1	2	1	2	2	2	1	14	7636.06	6536.78	448	383.506	1642.12	1405.72	1649.24	1411.82
1043	202112	1	1	49	1	2	2	1	1	1	1	1	9	3757.4	3216.49	0	0	728.94	624.003	379.96	325.261
1044	202112	1	1	51	1	2	2	1	2	2	2	1	13	5663.7	4848.36	156	133.542	1085.41	929.156	1019.49	872.725
1045	202112	1	2	56	1	1	2	1	1	1	1	1	11	5123.89	4386.26	132	112.997	377.85	323.455	944.54	808.565
1046	202112	1	2	58	1	2	2	1	2	2	2	1	15	6693.11	5729.58	24	20.545	1507.59	1290.56	1254.32	1073.75
1047	202201	1	1	46	1	2	2	1	2	2	2	1	8	5455.34	4646.76	96	81.7711	597.22	508.701	831.72	708.444
1048	202201	1	2	59	1	2	2	1	1	1	1	1	6	3161.44	2692.86	212	180.578	115.48	98.3638	112.06	95.4507
1049	202201	1	1	58	1	1	2	1	2	2	2	1	10	5040.45	4293.37	120	102.214	1439.31	1225.98	253.14	215.62
1050	202201	1	1	47	1	2	2	0	1	1	1	1	15	6291.34	5358.85	436	371.377	839	714.645	506.14	431.121
1051	202201	1	1	48	1	1	2	1	1	1	1	1	13	8910.67	7589.95	0	0	334.17	284.64	3561.2	3033.37
1052	202201	1	2	58	1	2	2	1	2	2	2	1	9	5110.24	4352.81	108	91.9925	1636.63	1394.05	350.11	298.217
1053	202201	1	1	45	1	2	2	0	1	1	1	1	9	3879.77	3304.72	0	0	1336.09	1138.06	460.28	392.058
1054	202201	1	1	55	1	2	2	1	2	2	2	1	14	7286.52	6206.53	180	153.321	1313.94	1119.19	2026.08	1725.78
1055	202201	1	1	53	1	2	2	1	2	2	2	1	20	7825.91	6665.97	0	0	1419.68	1209.26	1119.93	953.936
1056	202201	1	1	52	1	2	2	1	1	1	1	1	6	2739.12	2333.13	48	40.8855	273.92	233.32	64.6	55.0251
1057	202201	1	2	53	1	1	2	0	1	1	1	1	11	4274.61	3641.04	24	20.4428	898.03	764.926	216.48	184.394
1058	202201	1	1	46	1	1	2	1	2	2	2	1	8	3939.2	3355.34	96	81.7711	648.79	552.628	278.11	236.889
1059	202201	1	2	54	1	2	2	1	1	1	1	1	14	5691.63	4848.03	172	146.507	878.16	748.001	1201.57	1023.48
1060	202201	1	1	46	1	1	2	1	2	2	2	1	7	3835.42	3266.94	72	61.3283	439.42	374.29	260	221.463
1061	202201	1	2	45	1	1	2	0	2	2	2	1	9	8799.04	7494.87	162	137.989	0	0	3958.14	3371.47
1062	202201	1	1	47	1	1	2	1	1	1	1	1	12	4690.09	3994.94	120	102.214	643.72	548.309	531.37	452.612
1063	202201	1	2	57	1	1	2	1	2	2	2	1	11	6202.98	5283.59	132	112.435	1050.91	895.146	356.17	303.379
1064	202201	1	1	50	1	1	2	1	1	1	1	1	14	4004.45	3410.92	48	40.8855	648.31	552.219	616.34	524.987
1065	202201	1	1	56	1	2	2	1	1	1	1	1	8	4767.58	4060.94	244	207.835	909.16	774.406	531.42	452.654
1066	202201	1	1	58	1	1	2	1	1	1	1	1	15	6575.34	5600.76	468	398.634	956.7	814.9	494.74	421.411
1067	202201	1	1	46	1	2	2	1	2	2	2	1	8	4358.77	3712.72	96	81.7711	862.52	734.679	224.35	191.097
1068	202201	1	1	56	1	1	2	1	2	2	2	1	15	5853.71	4986.09	180	153.321	1655.32	1409.97	615.09	523.923
1069	202201	1	1	59	1	1	2	1	2	2	2	1	10	3419.58	2912.74	0	0	436.06	371.428	587.22	500.184
1070	202202	1	1	58	1	2	2	1	2	2	2	1	3	6093.43	5190.28	96	81.7711	462.54	393.983	1047.89	892.574
1071	202202	1	1	53	1	1	2	1	1	1	1	1	14	6857.07	5840.73	168	143.099	1068.9	910.47	1156.07	984.72
1072	202202	1	2	56	1	1	2	1	1	1	1	1	8	3698.54	3150.35	48	40.8855	695.68	592.568	274.36	233.695
1073	202202	1	1	55	1	2	2	1	2	2	2	1	10	4735.55	4033.66	120	102.214	1153.06	982.156	362.69	308.933
1074	202202	1	2	52	1	1	2	1	1	1	1	1	9	5274.71	4492.9	108	91.9925	297.66	253.541	461.75	393.31
1075	202202	1	2	56	1	2	2	1	2	2	2	1	9	6829.66	5817.38	120	102.214	1218.54	1037.93	315.82	269.01
1076	202202	1	1	51	1	2	2	1	2	2	2	1	11	4535.19	3862.99	132	112.435	836.81	712.78	870.88	741.8
1077	202202	1	2	55	1	1	2	1	1	1	1	1	15	7376.85	6283.47	480	408.855	1886.26	1606.68	468.39	398.966
1078	202202	1	1	53	1	2	2	1	2	2	2	1	12	7081.97	6032.3	0	0	538.06	458.31	2083.31	1774.53
1079	202202	1	1	45	1	1	2	1	1	1	1	1	18	5223.38	4449.18	0	0	960.65	818.265	523.83	446.189
1080	202202	1	1	55	1	1	2	1	1	1	1	1	6	3460.33	2947.45	72	61.3283	650.05	553.701	154.78	131.839
1081	202202	1	1	48	1	1	2	1	1	1	1	1	14	5473.91	4662.58	180	153.321	442.95	377.297	1205.66	1026.96
1082	202202	1	1	51	1	1	2	1	2	2	2	1	13	6392.17	5444.74	156	132.878	1467.92	1250.35	437.55	372.697
1083	202202	1	1	50	1	1	2	1	1	1	1	1	14	5195.6	4425.52	168	143.099	1276.54	1087.33	547.36	466.232
1084	202202	1	1	47	1	1	2	1	1	1	1	1	12	5124.83	4365.24	144	122.657	1211.82	1032.21	276.71	235.697
1085	202202	1	1	49	1	1	2	1	1	1	1	1	8	3863.52	3290.88	236	201.021	391.2	333.217	422.22	359.639
1086	202203	1	2	54	1	1	2	1	2	2	2	1	10	4415.78	3761.28	120	102.214	355.02	302.4	809.96	689.91
1087	202203	1	2	55	1	1	2	1	2	2	2	1	15	6609.69	5630.02	180	153.321	2152.42	1833.39	1013.77	863.511
1088	202203	1	1	53	1	1	2	1	2	2	2	1	17	10819	9215.39	204	173.764	1148.01	977.855	2313.54	1970.63
1089	202203	1	1	56	1	1	2	1	2	2	2	1	10	5303.29	4517.25	320	272.57	1013.14	862.975	862.05	734.279
1090	202203	1	1	52	1	2	2	1	2	2	2	1	8	4325.43	3684.32	96	81.7711	964.94	821.919	570.09	485.593
1091	202203	1	1	45	1	2	2	1	1	1	1	1	10	6127.28	5219.11	120	102.214	1033.38	880.215	1497.1	1275.2
1092	202203	1	1	53	1	1	2	0	1	1	1	1	7	3176.1	2705.35	0	0	117.2	99.8289	658	560.473
1093	202203	1	1	58	1	2	2	1	1	1	1	1	5	1423.21	1212.26	60	51.1069	329.26	280.458	56.95	48.509
1094	202203	1	1	56	1	2	2	1	2	2	2	1	17	8342.28	7105.81	204	173.764	2283.88	1945.37	2290.7	1951.18
1095	202203	1	2	58	1	2	2	1	2	2	2	1	18	6317.26	5380.93	0	0	1924.57	1639.31	857.79	730.65
1096	202203	1	2	47	1	1	2	0	2	1	1	1	15	7634.49	6502.92	252	214.649	215.55	183.602	237.24	202.077
1097	202203	1	2	55	1	1	2	1	2	2	2	1	5	3255.7	2773.15	60	51.1069	636.99	542.577	402.41	342.766
1098	202203	1	1	47	1	2	2	1	2	2	2	1	14	4981.56	4243.2	168	143.099	1068.6	910.214	947.46	807.03
1099	202203	1	2	51	1	1	2	1	2	2	2	1	11	5055.49	4306.18	358	304.938	1245.74	1061.1	313.65	267.161
1100	202203	1	1	59	1	1	2	1	1	1	1	1	9	4810.84	4097.79	340	289.606	722.78	615.651	270.76	230.629
1101	202203	1	1	50	1	1	2	1	2	2	2	1	13	5240.82	4464.04	132	112.435	1339.97	1141.36	951.35	810.343
1102	202203	1	2	58	1	1	2	1	2	2	2	1	13	6815.16	5805.03	156	132.878	436.68	371.956	1755.08	1494.95
1103	202203	1	2	49	1	2	2	1	1	1	1	1	4	3328.46	2835.12	48	40.8855	320.46	272.962	125.5	106.899
1104	202203	1	1	58	1	2	2	1	1	1	1	1	19	6416.58	5465.53	308	262.349	552.46	470.576	1468.82	1251.11
1105	202203	1	1	51	1	2	2	1	1	1	1	1	10	3524.24	3001.88	120	102.214	952.34	811.186	351	298.976
1106	202203	1	1	45	1	2	2	1	1	1	1	1	10	4478.97	3815.11	48	40.8855	345.75	294.504	1054.32	898.051
1107	202203	1	1	53	1	2	2	1	1	1	1	1	15	5205.29	4433.77	216	183.985	859.98	732.516	905.41	771.212
1108	202203	1	1	59	1	1	2	0	1	1	1	1	15	6593.6	5616.31	180	153.321	219.98	187.375	1232.62	1049.92
1109	202203	1	1	52	1	2	2	1	2	2	2	1	14	6352.09	5410.6	168	143.099	1094.91	932.625	1468.28	1250.65
1110	202203	1	2	53	1	1	2	1	2	2	2	1	7	4135.86	3522.85	161	137.137	990.34	843.554	79.32	67.5634
1111	202203	1	1	52	1	1	2	1	1	1	1	1	8	4793.04	4082.63	288	245.313	776.28	661.221	361.06	307.544
1112	202203	1	1	57	1	1	2	1	1	1	1	1	14	5277.52	4495.3	168	143.099	1065.51	907.582	729.51	621.384
1113	202204	1	1	47	1	1	2	1	2	2	2	1	8	5040.4	4293.32	334	284.495	926.72	789.364	834.18	710.54
1114	202204	1	1	57	1	2	2	1	2	2	2	1	14	6724.94	5728.18	168	143.099	1281.64	1091.68	1821.8	1551.78
1115	202204	1	1	51	1	2	2	1	2	2	2	1	14	5537.03	4716.34	168	143.099	1056.34	899.772	1158.19	986.526
1116	202204	1	1	45	1	2	2	1	1	1	1	1	11	4506.05	3838.17	168	143.099	548.94	467.577	778.21	662.865
1117	202204	1	1	58	1	1	2	1	1	1	1	1	13	4523.95	3853.42	156	132.878	963.3	820.522	451.95	384.963
1118	202204	1	1	46	1	1	2	1	2	2	2	1	9	4056.28	3455.07	108	91.9925	847.67	722.03	441.31	375.9
1119	202204	1	1	53	1	2	2	1	1	1	1	1	14	6756.89	5755.4	168	143.099	346.73	295.338	1954.66	1664.94
1120	202204	1	1	53	1	2	2	1	1	1	1	1	8	3209.27	2733.6	96	81.7711	640.76	545.788	203.01	172.92
1121	202204	1	1	57	1	1	2	1	1	1	1	1	8	3736.34	3182.55	96	81.7711	927.26	789.824	378.18	322.127
1122	202204	1	1	59	1	1	2	1	2	2	2	1	10	6755.95	5754.6	144	122.657	553.48	471.444	989.57	842.898
1123	202204	1	1	51	1	1	2	1	2	2	2	1	11	3818.44	3252.48	132	112.435	1030.06	877.387	412.88	351.684
1124	202204	1	1	59	1	2	2	1	2	2	2	1	2	2417.14	2058.88	24	20.4428	145.08	123.577	179.86	153.202
1125	202204	1	1	58	1	1	2	1	2	2	2	1	12	5814.79	4952.93	144	122.657	1005	856.041	908.69	774.006
1126	202204	1	1	51	1	2	2	1	2	2	2	1	22	11701.2	9966.86	264	224.871	5488.79	4675.25	1663.29	1416.76
1127	202204	1	1	56	1	1	2	1	1	1	1	1	8	3656.86	3114.85	96	81.7711	241.82	205.978	699.34	595.685
1128	202204	1	1	59	1	2	2	1	2	2	2	1	8	3528.18	3005.24	96	81.7711	830.34	707.269	201.34	171.498
1129	202204	1	1	47	1	1	2	1	1	1	1	1	13	4996.43	4255.87	156	132.878	1011.19	861.314	277.74	236.574
1130	202204	1	1	51	1	2	2	1	1	1	1	1	18	6128.31	5219.99	216	183.985	1319.56	1123.98	727.65	619.799
1131	202204	1	2	59	1	2	2	1	1	1	1	1	12	6754.78	5753.6	340	289.606	410.37	349.546	747.21	636.46
1132	202204	1	1	53	1	2	2	1	1	1	1	1	12	4910.21	4182.43	144	122.657	927.72	790.215	441.19	375.798
1133	202204	1	1	57	1	2	2	1	2	2	2	1	9	5990.57	5102.66	120	102.214	2459.95	2095.34	453.02	385.874
1134	202204	1	1	58	1	2	2	1	2	2	2	1	7	3813.04	3247.88	84	71.5497	881.22	750.608	564.42	480.763
1135	202204	1	1	59	1	2	2	1	1	1	1	1	12	5049.14	4300.77	144	122.657	1132.59	964.72	479.45	408.387
1136	202204	1	1	54	1	2	2	1	1	1	1	1	10	4467.37	3805.23	120	102.214	224.29	191.046	988.68	842.14
1137	202204	1	1	56	1	2	2	1	2	2	2	1	17	9644.9	8215.35	204	173.764	3297.64	2808.87	2716.56	2313.92
1138	202204	1	1	54	1	1	2	1	1	1	1	1	12	4117.29	3507.03	0	0	1090.96	929.26	459.03	390.994
1139	202204	1	1	49	1	1	2	1	1	1	1	1	16	8960.35	7632.27	668	568.991	1830.91	1559.54	1761.04	1500.02
1140	202204	1	2	59	1	1	2	1	2	2	2	1	13	5030.98	4285.3	156	132.878	1395.74	1188.87	294.14	250.543
1141	202205	1	1	51	1	1	2	1	1	1	1	1	12	10931.3	9311.07	268	228.278	756.48	644.356	4368.5	3721.01
1142	202205	1	1	50	1	2	2	1	2	2	2	1	5	2387.46	2033.6	60	51.1069	541.15	460.942	168.81	143.789
1143	202205	1	1	58	1	2	2	1	1	1	1	1	10	3816.63	3250.94	120	102.214	273.78	233.201	836.95	712.899
1144	202205	1	1	51	1	1	2	1	1	1	1	1	13	5934.61	5055	296	252.128	970.22	826.416	646.19	550.413
1145	202205	1	1	47	1	2	2	1	1	1	1	1	7	3524.7	3002.28	84	71.5497	188.7	160.731	767.3	653.572
1146	202205	1	2	58	1	2	2	1	1	1	1	1	12	4544	3870.5	144	122.657	1081.48	921.185	187.42	159.641
1147	202205	1	1	53	1	2	2	1	1	1	1	1	11	3557.47	3030.19	132	112.435	82.02	69.8632	924.35	787.345
1148	202205	1	1	48	1	2	2	1	2	2	2	1	13	5371.77	4575.58	156	132.878	1370.57	1167.43	862.7	734.833
1149	202205	1	1	49	1	2	2	1	2	2	2	1	11	5660.07	4821.15	120	102.214	565.97	482.083	932.1	793.946
1150	202205	1	1	57	1	1	2	0	2	2	2	1	9	10111.6	8612.87	224	190.799	301.93	257.179	1499.51	1277.26
1151	202205	1	2	49	1	2	2	1	2	2	2	1	15	5494.7	4680.29	168	143.099	1776.58	1513.26	312.42	266.114
1152	202205	1	1	50	1	2	2	1	2	2	2	1	8	4205.23	3581.94	96	81.7711	762.73	649.68	354.4	301.872
1153	202205	1	1	51	1	1	2	1	1	1	1	1	12	5286.43	4502.89	132	112.435	857.32	730.25	407.41	347.025
1154	202205	1	2	53	1	2	2	1	2	2	2	1	10	5154.88	4390.84	108	91.9925	1557.63	1326.76	667.75	568.778
1155	202205	1	1	54	1	1	2	1	2	2	2	1	11	4626.57	3940.83	132	112.435	1297.45	1105.14	226.12	192.605
1156	202205	1	1	53	1	1	2	1	1	1	1	1	7	3673.24	3128.8	72	61.3283	210.55	179.343	583.19	496.751
1157	202205	1	2	53	1	1	2	1	2	2	2	1	6	3995.92	3403.65	688	586.026	567.98	483.795	76.64	65.2806
1158	202205	1	1	50	1	1	2	1	2	2	2	1	11	5626.18	4792.28	120	102.214	1287.37	1096.56	771.11	656.818
1159	202205	1	2	57	1	1	2	1	1	1	1	1	5	2514.2	2141.55	0	0	475.82	405.295	119.08	101.43
1160	202205	1	2	50	1	2	2	1	1	1	1	1	9	3887.68	3311.46	96	81.7711	1170.13	996.696	141.75	120.74
1161	202204	1	1	51	1	2	2	1	2	2	2	1	22	11701.2	9966.86	264	224.871	5488.79	4675.25	1663.29	1416.76
1162	202204	1	1	54	1	2	2	1	1	1	1	1	10	4467.37	3805.23	120	102.214	224.29	191.046	988.68	842.14
1163	202206	1	1	47	1	1	2	1	1	1	1	1	10	4244.33	3615.24	120	102.214	440.77	375.44	686.46	584.714
1164	202206	1	1	45	1	1	2	1	1	1	1	1	10	3181.08	2709.59	108	91.9925	745.18	634.731	318	270.867
1165	202204	1	1	57	1	1	2	1	1	1	1	1	8	3736.34	3182.55	96	81.7711	927.26	789.824	378.18	322.127
1166	202204	1	1	59	1	2	2	1	2	2	2	1	8	3528.18	3005.24	96	81.7711	830.34	707.269	201.34	171.498
1167	202204	1	1	47	1	1	2	1	1	1	1	1	13	4996.43	4255.87	156	132.878	1011.19	861.314	277.74	236.574
1168	202204	1	1	59	1	1	2	1	2	2	2	1	10	6755.95	5754.6	144	122.657	553.48	471.444	989.57	842.898
1169	202205	1	1	58	1	2	2	1	1	1	1	1	10	3816.63	3250.94	120	102.214	273.78	233.201	836.95	712.899
1170	202205	1	1	57	1	2	2	1	1	1	1	1	23	9793.74	8342.13	0	0	857.33	730.258	2310.11	1967.71
1171	202204	1	1	51	1	2	2	1	1	1	1	1	18	6128.31	5219.99	216	183.985	1319.56	1123.98	727.65	619.799
1172	202204	1	1	54	1	2	2	1	2	2	2	1	12	3089.11	2631.25	144	122.657	211.63	180.263	1078.48	918.63
1173	202204	1	1	45	1	2	2	1	1	1	1	1	11	4506.05	3838.17	168	143.099	548.94	467.577	778.21	662.865
1174	202206	1	1	59	1	1	2	1	2	2	1	1	8	3811.39	3246.47	0	0	99.07	84.3861	232.32	197.886
1175	202204	1	1	58	1	1	2	1	2	2	2	1	12	5814.79	4952.93	144	122.657	1005	856.041	908.69	774.006
1176	202204	1	1	57	1	1	2	1	1	1	1	1	17	7778.82	6625.86	0	0	926.44	789.125	2379.28	2026.63
1177	202204	1	1	56	1	1	2	1	1	1	1	1	8	3656.86	3114.85	96	81.7711	241.82	205.978	699.34	595.685
1178	202206	1	1	55	1	1	2	1	1	1	1	1	16	4894.49	4169.04	192	163.542	1013.93	863.648	862.26	734.458
1179	202205	1	1	47	1	2	2	1	1	1	1	1	7	3524.7	3002.28	84	71.5497	188.7	160.731	767.3	653.572
1180	202204	1	1	51	1	2	2	1	2	2	2	1	14	5537.03	4716.34	168	143.099	1056.34	899.772	1158.19	986.526
1181	202206	1	2	49	1	2	2	0	1	1	1	1	14	5511.82	4694.87	752	640.54	930.56	792.634	537.16	457.543
1182	202206	1	1	51	1	1	2	1	1	1	1	1	9	3942.56	3358.2	108	91.9925	715.93	609.816	398.03	339.035
1183	202204	1	1	57	1	2	2	1	2	2	2	1	9	5990.57	5102.66	120	102.214	2459.95	2095.34	453.02	385.874
1184	202205	1	1	49	1	2	2	1	2	2	2	1	11	5660.07	4821.15	120	102.214	565.97	482.083	932.1	793.946
1185	202204	1	1	58	1	1	2	1	1	1	1	1	13	4523.95	3853.42	156	132.878	963.3	820.522	451.95	384.963
1186	202205	1	1	54	1	1	2	1	2	2	2	1	11	4626.57	3940.83	132	112.435	1297.45	1105.14	226.12	192.605
1187	202204	1	1	49	1	1	2	1	1	1	1	1	16	8960.35	7632.27	668	568.991	1830.91	1559.54	1761.04	1500.02
1188	202205	1	1	51	1	1	2	1	1	1	1	1	13	5934.61	5055	296	252.128	970.22	826.416	646.19	550.413
1189	202205	1	1	50	1	1	2	1	2	2	2	1	11	5626.18	4792.28	120	102.214	1287.37	1096.56	771.11	656.818
1190	202206	1	2	51	1	1	2	1	2	2	2	1	14	6654.22	5667.95	168	143.099	1785.65	1520.98	987.47	841.109
1191	202204	1	2	59	1	1	2	1	2	2	2	1	13	5030.98	4285.3	156	132.878	1395.74	1188.87	294.14	250.543
1192	202204	1	1	50	1	2	2	0	1	1	1	1	8	4773.64	4066.1	276	235.092	282.61	240.722	830.93	707.771
1193	202205	1	2	57	1	1	2	1	1	1	1	1	5	2514.2	2141.55	0	0	475.82	405.295	119.08	101.43
1194	202204	1	1	51	1	1	2	1	2	2	2	1	11	3818.44	3252.48	132	112.435	1030.06	877.387	412.88	351.684
1195	202206	1	1	53	1	2	2	1	2	2	2	1	13	5032.73	4286.79	632	538.326	1258.73	1072.16	353.7	301.275
1196	202205	1	1	57	1	1	2	0	2	2	2	1	9	10111.6	8612.87	224	190.799	301.93	257.179	1499.51	1277.26
1197	202204	1	2	54	1	1	2	1	2	2	2	1	7	4823.17	4108.29	84	71.5497	1137.2	968.647	947.67	807.208
1198	202205	1	1	53	1	2	2	1	1	1	1	1	11	3557.47	3030.19	132	112.435	82.02	69.8632	924.35	787.345
1199	202204	1	1	53	1	2	2	1	1	1	1	1	14	6756.89	5755.4	168	143.099	346.73	295.338	1954.66	1664.94
1200	202205	1	1	53	1	1	2	1	1	1	1	1	7	3673.24	3128.8	72	61.3283	210.55	179.343	583.19	496.751
1201	202204	1	1	54	1	1	2	1	1	1	1	1	12	4117.29	3507.03	0	0	1090.96	929.26	459.03	390.994
1202	202205	1	1	48	1	2	2	1	2	2	2	1	13	5371.77	4575.58	156	132.878	1370.57	1167.43	862.7	734.833
1203	202205	1	2	50	1	2	2	1	1	1	1	1	9	3887.68	3311.46	96	81.7711	1170.13	996.696	141.75	120.74
1204	202204	1	1	56	1	2	2	1	2	2	2	1	14	4662.58	3971.5	180	153.321	1167	994.03	1028.28	875.871
1205	202204	1	1	57	1	2	2	1	2	2	2	1	14	6724.94	5728.18	168	143.099	1281.64	1091.68	1821.8	1551.78
1206	202206	1	1	56	1	2	2	1	2	2	2	1	16	10189.9	8679.56	452	385.006	4712.16	4013.73	884.52	753.418
1207	202204	1	1	53	1	2	2	1	1	1	1	1	12	4910.21	4182.43	144	122.657	927.72	790.215	441.19	375.798
1208	202205	1	2	49	1	2	2	1	2	2	2	1	15	5494.7	4680.29	168	143.099	1776.58	1513.26	312.42	266.114
1209	202204	1	1	53	1	2	2	1	1	1	1	1	8	3209.27	2733.6	96	81.7711	640.76	545.788	203.01	172.92
1210	202204	1	1	56	1	2	2	1	2	2	2	1	17	9644.9	8215.35	204	173.764	3297.64	2808.87	2716.56	2313.92
1211	202204	1	2	59	1	2	2	1	1	1	1	1	12	6754.78	5753.6	340	289.606	410.37	349.546	747.21	636.46
1212	202206	1	1	53	1	1	2	1	1	2	1	1	6	5021.52	4277.24	0	0	198	168.653	1062.22	904.78
1213	202204	1	1	58	1	2	2	1	2	2	2	1	7	3813.04	3247.88	84	71.5497	881.22	750.608	564.42	480.763
1214	202205	1	2	58	1	2	2	1	1	1	1	1	12	4544	3870.5	144	122.657	1081.48	921.185	187.42	159.641
1215	202205	1	2	53	1	2	2	1	2	2	2	1	10	5154.88	4390.84	108	91.9925	1557.63	1326.76	667.75	568.778
1216	202206	1	2	53	1	2	2	1	2	2	2	1	10	4849.83	4131	120	102.214	1296.43	1104.28	706.3	601.614
1217	202206	1	2	52	1	1	2	0	1	1	1	1	8	2771.42	2360.65	0	0	94.31	80.3316	213.41	181.779
1218	202205	1	1	50	1	2	2	1	2	2	2	1	8	4205.23	3581.94	96	81.7711	762.73	649.68	354.4	301.872
1219	202205	1	1	50	1	2	2	1	2	2	2	1	5	2387.46	2033.6	60	51.1069	541.15	460.942	168.81	143.789
1220	202204	1	1	46	1	1	2	1	2	2	2	1	9	4056.28	3455.07	108	91.9925	847.67	722.03	441.31	375.9
1221	202204	1	1	59	1	2	2	1	1	1	1	1	12	5049.14	4300.77	144	122.657	1132.59	964.72	479.45	408.387
1222	202205	1	2	53	1	1	2	1	2	2	2	1	6	3995.92	3403.65	688	586.026	567.98	483.795	76.64	65.2806
1223	202204	1	1	59	1	2	2	1	2	2	2	1	2	2417.14	2058.88	24	20.4428	145.08	123.577	179.86	153.202
1224	202206	1	1	45	1	1	2	1	2	2	2	1	12	4785.88	4076.53	144	122.657	827.51	704.858	604.37	514.792
1225	202205	1	1	51	1	1	2	1	1	1	1	1	12	5286.43	4502.89	132	112.435	857.32	730.25	407.41	347.025
1226	202206	1	2	57	1	2	2	1	1	1	1	1	9	4314.39	3674.92	108	91.9925	827.92	705.208	276.77	235.748
1227	202206	1	1	53	1	1	2	1	1	1	1	1	11	5972.5	5087.27	132	112.435	449.43	382.816	969.07	825.437
1228	202206	1	2	59	1	1	2	1	2	2	2	1	16	7287.31	6207.2	192	163.542	1708.92	1455.63	1252.29	1066.68
1229	202206	1	1	51	1	1	2	1	1	1	1	1	8	3571	3041.71	96	81.7711	659.04	561.359	209.86	178.755
1230	202206	1	1	54	1	1	2	1	2	2	2	1	12	8329.49	7094.91	144	122.657	854.5	727.848	2388.19	2034.22
1231	202206	1	2	59	1	1	2	1	1	1	1	1	7	3960.09	3373.13	84	71.5497	777.23	662.031	148.36	126.37
1232	202206	1	1	52	1	1	2	1	2	2	2	1	14	6326.99	5389.22	168	143.099	1345.34	1145.94	1209.75	1030.44
1233	202206	1	1	54	1	1	2	0	2	2	2	1	14	6471.83	5512.59	132	112.435	864.27	736.17	777.36	662.141
1234	202206	1	1	55	1	1	2	1	1	1	1	1	13	6660.63	5673.41	156	132.878	889.1	757.32	1077.73	917.991
1235	202206	1	1	57	1	1	2	1	2	2	2	1	9	5425.29	4621.17	36	30.6642	1114.49	949.303	770.4	656.213
1236	201703	0	1	56	1	1	3	0	1	1	1	0	9	4232.72	4023.5	325	308.935	185.92	176.73	1545.9	1469.49
1237	201703	0	1	53	1	1	3	0	1	1	1	0	2	2599.31	2470.83	152	144.487	185.7	176.521	1049.81	997.918
1238	201702	0	2	53	1	1	3	0	1	1	1	0	9	5310.53	5048.03	438	416.35	333.96	317.452	2758.17	2621.83
1239	201701	0	1	47	1	1	3	0	1	1	1	0	5	3200.23	3042.04	285	270.913	428.11	406.949	1226.22	1165.61
1240	201704	0	1	49	1	1	3	0	1	1	1	0	13	7966.84	7573.04	233	221.483	1535.11	1459.23	3562.73	3386.63
1241	201704	0	2	54	1	1	3	0	1	1	1	0	17	8247.92	7840.23	656	623.574	1332.62	1266.75	4862.6	4622.24
1242	201705	0	1	52	1	1	3	0	1	1	1	0	11	6083.8	5783.08	518	492.395	79.13	75.2186	2671.38	2539.33
1243	201704	0	1	55	1	1	3	0	1	1	1	0	14	8978.49	8534.69	587	557.985	1152.92	1095.93	3643.17	3463.09
1244	201704	0	2	57	1	1	3	0	1	1	1	0	11	4276.25	4064.88	413	392.586	983.11	934.515	672.44	639.202
1245	201704	0	1	50	1	1	3	0	1	1	1	0	12	6200.23	5893.75	510	484.791	80.52	76.5399	3851.11	3660.75
1246	201704	0	1	51	1	1	3	0	1	1	1	0	11	6481.04	6160.68	389	369.772	881.79	838.203	3235.15	3075.24
1247	201704	0	1	46	1	1	3	0	1	1	1	0	12	7296.2	6935.55	638	606.464	1216.32	1156.2	3313.18	3149.41
1248	201704	0	1	56	1	1	3	0	1	1	1	0	14	7367.61	7003.43	643	611.217	846.78	804.924	3850.33	3660.01
1249	201704	0	2	53	1	1	3	0	1	1	1	0	20	12895.6	12258.2	388	368.821	1236.16	1175.06	8700.6	8270.53
1250	201706	0	1	59	1	1	3	0	1	1	1	0	13	5921.45	5628.75	704	669.202	486.25	462.215	1507.2	1432.7
1251	201704	0	1	59	1	1	3	0	1	1	1	0	18	15003.3	14261.7	1604.7	1525.38	3086.14	2933.59	6598.99	6272.8
1252	201705	0	1	45	1	1	3	0	1	1	1	0	19	6879.42	6539.37	510.2	484.981	418.33	397.652	3957.89	3762.25
1253	201705	0	1	51	1	1	3	0	1	1	1	0	3	1675.32	1592.51	61	57.9848	431.48	410.152	127.34	121.046
1254	201708	0	2	54	1	1	3	0	1	1	1	0	3	2575.99	2448.66	99	94.1065	502.63	477.785	495.16	470.684
1255	201707	0	2	50	1	1	3	0	2	2	2	0	16	5479.01	5208.18	625	594.106	598.4	568.821	1214.81	1154.76
1256	201708	0	1	48	1	1	3	0	2	2	2	0	13	4305.72	4092.89	226	214.829	510.71	485.466	1461.61	1389.36
1257	201708	0	1	53	1	1	3	0	2	2	2	0	9	3979.54	3782.83	392	372.624	758.64	721.141	991.3	942.3
1258	201707	0	1	48	1	1	3	0	1	1	1	0	10	3523.31	3349.15	147	139.734	1226.46	1165.84	467.15	444.059
1259	201707	0	1	54	1	1	3	0	1	1	1	0	10	3814.64	3626.08	372	353.612	391.52	372.167	1079.22	1025.87
1260	201707	0	1	46	1	1	3	0	1	1	1	0	8	3738.02	3553.25	162	153.992	1155.25	1098.15	814.67	774.401
1261	201709	0	1	50	1	1	3	0	2	2	2	0	12	5791.9	5505.61	542	515.209	1199.04	1139.77	1572.06	1494.35
1262	201707	0	1	45	1	1	3	0	1	1	1	0	13	3946.45	3751.38	555	527.567	417.92	397.262	960.93	913.432
1263	201709	0	1	51	1	1	3	0	2	2	2	0	10	3697.47	3514.71	430	408.745	836.21	794.876	645.56	613.65
1264	201709	0	2	47	1	1	3	0	2	2	2	0	18	4709.27	4476.49	648	615.97	1173.93	1115.9	680.84	647.186
1265	201709	0	1	55	1	1	3	0	2	2	2	0	14	5156.35	4901.47	534	507.605	604.59	574.705	1842.06	1751.01
1266	201709	0	1	57	1	1	3	0	2	2	2	0	11	4576.69	4350.47	472	448.669	727.14	691.198	1267.95	1205.28
1267	201712	0	1	46	1	1	3	0	2	2	2	0	15	5918.41	5625.87	519	493.346	690.49	656.359	1611.02	1531.39
1268	201712	0	2	54	1	2	3	0	2	2	2	0	24	8320.01	7908.75	746	709.125	976.68	928.403	3936.53	3741.95
1269	201711	0	1	46	1	1	3	0	1	1	1	0	16	4770.79	4534.97	480	456.274	909.38	864.43	1004.01	954.382
1270	201710	0	1	52	1	1	3	0	1	1	1	0	10	3970.96	3774.68	403	383.08	596.86	567.357	1155.1	1098
1271	201712	0	1	53	1	1	3	0	1	1	1	0	13	5944.33	5650.5	536	509.506	478.46	454.81	1937.47	1841.7
1272	201712	0	2	50	1	1	3	0	1	1	1	0	12	3398.21	3230.24	652.1	619.867	256.25	243.584	1157.96	1100.72
1273	201712	0	1	51	1	1	3	0	2	2	2	0	7	3965.44	3769.43	329	312.738	229.43	218.089	1527.21	1451.72
1274	201710	0	1	52	1	1	3	0	1	1	1	0	10	3925.7	3731.65	393	373.574	423.83	402.88	909.97	864.99
1275	201710	0	1	52	1	1	3	0	1	1	1	0	8	4411.45	4193.39	292.2	277.757	647.79	615.77	911.46	866.407
1276	201711	0	1	54	1	1	3	0	2	2	2	0	11	4065.84	3864.87	426	404.943	442.78	420.894	1262.96	1200.53
1277	201711	0	1	55	1	1	3	0	1	1	1	0	18	4967.04	4721.52	337	320.342	448.62	426.445	1312.02	1247.17
1278	201712	0	1	54	1	1	3	0	1	1	1	0	7	3255.63	3094.71	300	285.171	41.37	39.3251	1237.86	1176.67
1279	201802	0	1	46	1	1	3	0	2	2	2	0	6	3878.61	3413.79	317	279.01	0	0	1409.81	1240.86
1280	201801	0	2	45	1	1	3	0	2	2	2	0	9	5236.55	4608.99	738	649.556	691.16	608.33	1771.89	1559.54
1281	201802	0	2	46	1	1	3	0	2	2	2	0	23	12365.9	10883.9	1863.7	1640.35	656.8	578.088	4676.26	4115.85
1282	201803	0	1	54	1	1	3	0	2	2	2	0	13	7532.04	6629.38	984	866.075	1163.84	1024.36	2599.4	2287.88
1283	201805	0	1	55	1	1	3	0	1	1	1	0	5	3062.65	2695.62	293	257.886	105.97	93.2703	947.38	833.844
1284	201806	0	2	49	1	1	3	0	1	1	1	0	33	11909.5	10482.2	1771	1558.76	1286.8	1132.59	2932.87	2581.39
1285	201806	0	1	53	1	1	3	0	2	2	2	0	16	7685.69	6764.62	959	844.071	387.24	340.832	2022.75	1780.34
1286	201806	0	1	46	1	1	3	0	1	1	1	0	10	4521.91	3979.99	577	507.851	327.66	288.392	1028.05	904.846
1287	201806	0	1	56	1	1	3	0	1	1	1	0	9	4558.64	4012.32	730.4	642.867	989.26	870.705	155.98	137.287
1288	201806	0	1	53	1	1	3	0	1	1	1	0	7	4489.18	3951.19	525	462.083	176.54	155.383	1140.44	1003.77
1289	201805	0	2	55	1	1	3	0	1	1	1	0	22	7908.53	6960.75	1401	1233.1	666.97	587.039	2661.46	2342.5
1290	201805	0	2	46	1	1	3	0	2	2	2	0	11	4942.56	4350.23	842.6	741.621	696.66	613.171	1028.8	905.506
1291	201804	0	1	45	1	1	3	0	2	2	2	0	9	4687.33	4125.59	669	588.826	166.51	146.555	1573.12	1384.59
1292	201804	0	2	45	1	1	3	0	2	2	2	0	11	4915.01	4325.98	812	714.688	366.69	322.745	1777.42	1564.41
1293	201804	0	1	47	1	1	3	0	2	2	2	0	12	6479.78	5703.23	742	653.077	149.06	131.196	2585.92	2276.02
1294	201804	0	2	56	1	1	3	0	1	1	1	0	12	8372.95	7369.52	2255	1984.76	1385.78	1219.7	1753.47	1543.33
1295	201804	0	1	51	2	1	3	0	2	2	2	0	15	7255.12	6385.65	883	777.179	296.41	260.888	2029.41	1786.2
1296	201807	0	1	52	1	1	3	0	1	1	1	0	21	7414.31	6525.76	1280	1126.6	1122.38	987.871	1938.43	1706.12
1297	201807	0	1	54	1	1	3	0	1	1	1	0	8	3466.24	3050.84	496	436.558	905.04	796.578	273.5	240.723
1298	201807	0	2	58	1	1	3	0	2	2	2	0	8	4002.75	3523.05	583	513.132	199.11	175.248	1055.94	929.394
1299	201807	0	1	47	1	1	3	0	1	1	1	0	10	3359.57	2956.95	596	524.574	627.04	551.894	484.43	426.375
1300	201807	0	1	54	1	1	3	0	1	1	1	0	13	5342.61	4702.34	894	786.861	395.83	348.393	1087.28	956.978
1301	201808	0	2	45	1	1	3	0	1	1	1	0	11	7106.66	6254.98	776	683.002	644.81	567.535	1683.15	1481.44
1302	201808	0	1	55	1	1	3	0	1	1	1	0	11	3514.95	3093.71	626	550.979	303.71	267.313	1747.14	1537.76
1303	201808	0	1	45	1	1	3	0	2	1	1	0	13	6098.02	5367.22	771	678.602	1022.81	900.234	1451.51	1277.56
1304	201808	0	1	45	1	1	3	0	2	2	2	0	12	5272.64	4640.75	672	591.466	362.14	318.74	1633.6	1437.83
1305	201807	0	1	49	1	1	3	0	1	1	1	0	14	5747.65	5058.84	924	813.266	1126.24	991.269	991.71	872.861
1306	201808	0	2	45	1	1	3	0	2	2	2	0	12	4961.23	4366.66	712	626.672	248.07	218.341	1551.06	1365.18
1307	201808	0	1	45	1	1	3	0	2	2	2	0	9	4856.9	4274.84	556	489.368	556.74	490.019	1324.66	1165.91
1308	201808	0	2	47	1	1	3	0	1	1	1	0	10	6696.79	5894.23	710	624.912	751	660.998	1119.49	985.328
1309	201809	0	1	47	1	1	3	0	1	1	1	0	11	3976.95	3500.34	560	492.888	699.34	615.53	641.41	564.542
1310	201807	0	1	48	1	1	3	0	2	2	2	0	11	5159.68	4541.33	660	580.904	375.24	330.27	1715.04	1509.51
1311	201807	0	1	50	1	1	3	0	2	2	2	0	10	4538.56	3994.65	884	778.059	38.18	33.6044	1257.28	1106.6
1312	201808	0	2	57	1	1	3	0	1	1	1	0	7	3693.99	3251.29	456	401.352	223.79	196.97	757.2	666.455
1313	201809	0	1	47	1	1	3	0	1	1	1	0	21	6930.62	6100.04	1467	1291.19	783.29	689.419	1703.73	1499.55
1314	201807	0	2	47	1	1	3	0	2	2	2	0	8	6728.68	5922.3	1151.8	1013.77	194.63	171.305	1804.55	1588.29
1315	201808	0	2	56	1	1	3	0	2	2	2	0	5	4177.36	3676.74	526.5	463.403	387.29	340.876	637.07	560.722
1316	201808	0	1	59	1	1	3	0	1	2	1	0	6	2218.28	1952.44	401	352.943	350.57	308.557	791.41	696.566
1317	201808	0	1	54	1	1	3	0	2	2	2	0	8	3983.84	3506.41	504	443.599	479.01	421.604	582.43	512.63
1318	201809	0	2	51	1	1	3	0	1	1	1	0	10	4275.61	3763.21	803.5	707.207	546.71	481.191	522.6	459.97
1319	201808	0	1	57	1	1	3	0	2	2	2	0	13	6252.12	5502.85	789	694.444	224.2	197.331	2323.02	2044.62
1320	201810	0	1	56	1	1	3	0	1	1	1	0	8	4084.11	3594.66	469	412.794	291.86	256.883	843.05	742.017
1321	201810	0	2	54	1	1	3	0	2	1	1	0	21	9677.49	8517.72	220	193.635	76.28	67.1384	2369.81	2085.81
1322	201811	0	1	56	1	1	3	0	1	1	1	0	11	5900.97	5193.78	717	631.073	1129.95	994.534	1803.7	1587.54
1323	201812	0	1	52	1	1	3	0	2	2	2	0	11	5456.43	4802.52	728	640.755	851.4	749.366	1128.93	993.636
1324	201811	0	1	56	1	1	3	0	2	1	1	0	17	9940.04	8748.8	1040	915.364	607.27	534.493	1808.37	1591.65
1325	201812	0	1	45	1	1	3	0	1	1	1	0	10	4594.56	4043.94	538	473.525	127.19	111.947	1275.37	1122.53
1326	201811	0	1	49	1	1	3	0	1	1	1	0	12	5859.59	5157.36	573	504.33	526.35	463.271	947.14	833.633
1327	201901	0	1	48	1	1	3	0	2	2	2	0	9	5887.34	5080.18	650	560.885	774.18	668.04	893.56	771.053
1328	201901	0	1	55	1	1	3	0	2	1	1	0	12	5876.59	5070.91	528	455.611	494.69	426.868	250.3	215.984
1329	201901	0	1	55	1	1	3	0	2	1	1	0	8	6807.82	5874.47	445	383.99	686.36	592.26	1694.06	1461.8
1330	201901	0	1	58	1	1	3	0	2	2	2	0	10	7636.1	6589.19	761	656.667	945.41	815.794	2696.19	2326.54
1331	201901	0	1	49	1	1	3	0	2	1	1	0	10	6371.16	5497.67	564	486.675	389.21	335.849	848.95	732.559
1332	201903	0	1	55	1	1	3	0	2	2	2	0	10	6788.14	5857.48	710	612.659	690.77	596.065	1866.17	1610.32
1333	201903	0	1	53	1	1	3	0	2	2	2	0	15	9159.87	7904.05	1557	1343.53	1122.84	968.898	2686.03	2317.77
1334	201902	0	2	46	1	1	3	0	2	2	2	0	3	4126.99	3561.18	347.6	299.944	279	240.749	1085.29	936.496
1335	201902	0	2	54	1	1	3	0	1	1	1	0	10	9326.71	8048.02	1459.4	1259.32	114.48	98.7848	2597.63	2241.49
1336	201903	0	1	48	1	1	3	0	1	1	1	0	16	8804.55	7597.44	955	824.069	1280.3	1104.77	1275.95	1101.02
1337	201903	0	1	52	1	1	3	0	1	1	1	0	7	7086.59	6115.02	895	772.295	269.63	232.664	1698.26	1465.43
1338	201903	0	1	53	1	1	3	0	2	2	2	0	13	7465.16	6441.68	779	672.199	519.09	447.923	2183.57	1884.2
1339	201902	0	1	55	1	1	3	0	1	1	1	0	10	23808.8	20544.6	2356.6	2033.51	413.73	357.008	9480.27	8180.52
1340	201901	0	2	55	1	2	3	0	2	2	2	0	15	7489.62	6462.79	1707	1472.97	298.7	257.748	2957.82	2552.3
1341	201902	0	2	55	1	1	3	0	2	2	2	0	9	6428.58	5547.22	956	824.932	339.74	293.162	2302.44	1986.77
1342	201902	0	1	49	1	1	3	0	1	1	1	0	13	7167.8	6185.09	859	741.231	603.48	520.743	2628.52	2268.15
1343	201902	0	2	59	1	1	3	0	1	1	1	0	14	9076.9	7832.45	1324.4	1142.82	641.1	553.205	2007.8	1732.53
1344	201903	0	1	45	1	1	3	0	1	1	1	0	17	10860.8	9371.82	927	799.908	281.21	242.656	2969.73	2562.58
1345	201903	0	2	51	1	1	3	0	2	2	2	0	12	6679.18	5763.46	819	706.715	865.57	746.9	1994.21	1720.8
1346	201908	0	2	55	1	2	3	0	1	1	1	1	8	15600.5	13461.7	0	0	503.49	434.461	11995.2	10350.7
1347	201909	0	2	52	1	1	3	0	2	2	2	0	12	6501.87	5610.46	144	124.258	1440.21	1242.76	1230.46	1061.76
1348	201909	0	2	47	1	1	3	0	1	1	1	0	4	4093.26	3532.07	68	58.6772	47.26	40.7806	1000.7	863.504
1349	201907	0	2	49	1	1	3	0	1	1	1	0	15	6787.93	5857.3	1202	1037.21	787.3	679.361	966.53	834.018
1350	201909	0	1	46	1	1	3	0	2	2	2	0	11	7021.92	6059.21	652	562.611	356.18	307.348	2831.74	2443.51
1351	201908	0	1	58	1	1	3	0	2	1	1	1	4	8061.38	6956.16	232	200.193	408.1	352.149	5957.98	5141.14
1352	201907	0	1	48	1	1	3	0	2	1	1	0	7	4532.07	3910.72	96	82.8384	487.44	420.612	691.33	596.548
1353	201908	0	2	50	1	1	3	0	2	1	1	0	18	10158.7	8765.97	336	289.934	420.74	363.056	4172	3600.02
1354	201907	0	1	52	1	1	3	0	1	1	1	0	8	5212.57	4497.93	168	144.967	540.9	466.742	1204.37	1039.25
1355	201907	0	1	58	1	1	3	0	2	1	1	1	13	10480.7	9043.77	0	0	836.8	722.074	6335.37	5466.79
1356	201909	0	1	48	1	1	3	0	2	2	2	0	23	6630.26	5721.25	224	193.29	418.58	361.193	2690.68	2321.79
1357	201909	0	1	56	1	1	3	0	1	1	1	0	12	7076.05	6105.92	196	169.128	406.8	351.028	2032.45	1753.8
1358	201909	0	2	54	1	1	3	0	1	2	2	0	14	8580.63	7404.22	168	144.967	1049.6	905.7	1893.93	1634.27
1359	201909	0	1	57	1	1	3	0	1	1	1	0	13	7521.74	6490.51	1158	999.238	1127.62	973.023	1505.72	1299.29
1360	201908	0	2	49	1	1	3	0	2	2	2	0	12	7376	6364.75	319.5	275.696	1195.11	1031.26	2408.09	2077.94
1361	201908	0	1	49	1	1	3	0	2	1	1	1	3	6850.57	5911.36	51.5	44.4393	0	0	5768.57	4977.7
1362	201909	0	2	54	1	1	3	0	1	1	1	0	13	6286.81	5424.89	236	203.644	190.93	164.753	1864.08	1608.51
1363	201907	0	2	52	1	1	3	0	2	1	1	0	13	9839.76	8490.73	248	213.999	509.04	439.25	2722.92	2349.61
1364	201907	0	2	51	1	1	3	0	1	1	1	0	7	5115.3	4413.99	533	459.926	690.93	596.203	589.77	508.912
1365	201907	0	1	56	1	1	3	0	2	1	1	1	11	9736.86	8401.93	224.5	193.721	616.43	531.917	6175.03	5328.43
1366	201907	0	1	53	1	1	3	0	1	1	1	0	12	5881.8	5075.4	236	203.644	408.88	352.822	2010.62	1734.96
1367	201907	0	1	47	1	1	3	0	2	1	1	0	19	13236.3	11421.6	1691	1459.16	846.66	730.583	3953.75	3411.69
1368	201912	1	2	51	1	1	3	0	1	1	1	0	9	5978.54	5158.88	168	144.967	924.5	797.751	846.24	730.22
1369	201912	1	1	58	1	1	3	0	2	2	2	0	14	7240.76	6248.05	12	10.3548	87.92	75.8661	2908.84	2510.04
1370	201911	1	2	47	1	1	3	0	2	2	2	0	12	7496.44	6468.68	404	348.611	1258.63	1086.07	1894.21	1634.51
1371	201911	1	2	56	1	2	3	0	2	1	1	1	3	7785.4	6718.02	0	0	67.62	58.3493	5876.38	5070.73
1372	201910	1	1	53	1	1	3	0	1	1	1	0	14	6717.89	5796.87	248	213.999	363.55	313.707	2038.24	1758.8
1373	201910	1	2	52	1	1	3	0	1	1	1	0	15	8213.45	7087.38	280	241.612	763.34	658.686	2749.81	2372.81
1374	201911	1	1	45	1	2	3	0	1	1	1	0	16	8889.37	7670.63	1261	1088.12	905.38	781.252	2566.49	2214.62
1375	201910	1	2	55	1	1	3	0	1	1	1	0	13	7575.96	6537.29	268	231.257	597.39	515.488	2196.67	1895.51
1376	201910	1	2	56	1	1	3	0	2	1	1	0	8	3097.04	2672.43	100	86.29	510.4	440.424	241.94	208.77
1377	201910	1	1	53	1	1	3	0	1	1	1	0	20	7886.91	6805.61	496.5	428.43	997.61	860.837	2134	1841.43
1378	201910	1	1	48	1	1	3	0	1	1	1	0	13	7854.98	6778.06	860	742.094	446.62	385.388	2261.16	1951.15
1379	201910	0	1	55	1	1	3	0	2	2	2	0	14	9138.66	7885.75	168	144.967	535.87	462.402	2787.09	2404.98
1380	201910	1	1	53	1	1	3	0	1	1	1	0	3	5771.22	4979.98	32	27.6128	41.26	35.6032	1103.46	952.175
1381	201911	1	2	49	1	1	3	0	1	1	1	0	12	6745.22	5820.45	784	676.513	1185.73	1023.17	793.59	684.789
1382	201911	1	1	58	1	1	3	0	1	1	1	0	17	12851.2	11089.3	100	86.29	1530.76	1320.89	4999.17	4313.78
1383	201910	1	1	58	1	1	3	0	2	2	2	0	13	13782.4	11892.8	896	773.158	1112.15	959.674	4647.16	4010.03
1384	201912	1	1	52	1	1	3	0	2	1	1	1	41	20150.8	17388.1	584	503.933	1730.56	1493.3	2685.39	2317.22
1385	201911	1	2	54	1	1	3	0	2	2	2	0	9	7573.63	6535.28	108	93.1932	1250.64	1079.18	1930.99	1666.25
1386	201911	1	1	48	1	1	3	0	1	1	1	0	17	7088.86	6116.98	336	289.934	1128.54	973.817	1033.72	891.997
1387	201911	1	1	54	1	1	3	0	2	2	2	0	13	8965.53	7736.35	168	144.967	987.07	851.742	2944.96	2541.21
1388	201911	1	1	48	1	1	3	0	2	2	2	0	14	7739.22	6678.17	156	134.612	755.14	651.61	2495.48	2153.35
1389	201912	1	1	48	1	1	3	0	1	1	1	0	16	9040.22	7800.8	192	165.677	1451.97	1252.9	2957.65	2552.16
1390	201911	1	1	57	1	1	3	0	2	1	1	0	5	2367.68	2043.07	56	48.3224	212	182.935	219.58	189.476
1391	201912	1	1	49	1	1	3	0	2	2	2	0	14	8812.88	7604.63	168	144.967	1156.84	998.237	3324.94	2869.09
1392	201912	1	1	56	1	1	3	0	2	1	1	0	10	6230.83	5376.58	200	172.58	867.84	748.859	1434.19	1237.56
1393	201912	1	1	57	1	1	3	0	2	1	1	0	8	3514.91	3033.01	136	117.354	264.38	228.133	384.53	331.811
1394	201912	1	1	57	1	1	3	0	2	2	2	0	16	8947.68	7720.95	192	165.677	1290.19	1113.3	3466.99	2991.66
1395	201912	1	1	56	1	1	3	0	2	2	2	0	15	9467.21	8169.25	180	155.322	1052.09	907.848	3045.02	2627.55
1396	202002	1	1	59	1	1	3	0	1	1	1	0	11	9178.77	7873.12	204	174.982	1088.77	933.896	1708.7	1465.64
1397	202002	1	1	49	1	1	3	0	1	1	1	0	7	4909.86	4211.45	124	106.361	681.55	584.602	808.41	693.416
1398	202002	1	1	53	1	1	3	0	1	2	1	0	2	2547.51	2185.13	24	20.5861	403.5	346.103	313.81	269.172
1399	202002	1	1	58	1	1	3	0	2	2	2	0	6	3918.33	3360.96	232	198.999	546.7	468.934	1481.63	1270.87
1400	202002	1	1	47	1	1	3	0	1	1	1	0	9	8374.09	7182.9	96	82.3443	979.4	840.083	3433.69	2945.26
1401	202001	1	2	52	1	1	3	0	1	1	1	0	13	8259.13	7126.8	236	203.644	1754.2	1513.7	1677.13	1447.2
1402	202001	1	2	48	1	1	3	0	1	1	1	0	9	6255.45	5365.63	188	161.258	1166.36	1000.45	700.59	600.933
1403	202002	1	1	56	1	1	3	0	1	1	1	0	12	7393.09	6341.45	156	133.81	1036.3	888.89	2768.49	2374.68
1404	202003	1	1	51	1	1	3	0	1	1	1	0	14	6931.19	5945.25	748	641.599	910.04	780.59	1134.15	972.821
1405	202003	1	1	53	1	1	3	0	1	1	1	0	14	5353.2	4591.72	248	212.723	1011.4	867.532	317.2	272.079
1406	202003	1	1	49	1	1	3	0	2	2	2	0	13	6328.37	5428.18	1302	1116.79	857.74	735.729	1268.13	1087.74
1407	202003	1	1	56	1	1	3	0	1	1	1	0	7	8531.99	7318.34	156	133.81	954.69	818.888	2496.6	2141.47
1408	202003	1	1	54	1	1	3	0	1	1	1	0	9	7880.28	6759.34	108	92.6373	877.96	753.073	2282.22	1957.58
1409	202002	1	1	48	1	1	3	0	1	1	1	0	5	4171.03	3577.71	60	51.4652	435.8	373.809	592.93	508.588
1410	202003	1	1	57	1	1	3	0	2	1	1	1	11	16381.7	14051.4	392	336.239	1327.31	1138.5	8527.38	7314.39
1411	202002	1	2	47	1	1	3	0	1	1	1	1	9	41408.8	35518.6	84	72.0513	1489.15	1277.32	16839.2	14443.8
1412	202003	1	1	47	1	1	3	0	2	2	2	0	22	9177.65	7872.16	48	41.1722	1639.85	1406.59	2182.2	1871.79
1413	202003	1	1	58	1	1	3	0	2	1	1	1	9	7468.68	6406.28	268	229.878	84.45	72.4373	4413.43	3785.63
1414	202003	1	1	55	1	1	3	0	2	2	2	0	24	11564.6	9919.59	1048	898.925	2234	1916.22	1862.62	1597.67
1415	202003	1	1	56	1	1	3	0	1	1	1	0	12	7224.91	6197.19	546	468.333	1212.2	1039.77	698.11	598.806
1416	202002	1	1	49	1	1	3	0	1	1	1	0	4	4087.25	3505.85	504	432.308	474.32	406.85	1206.23	1034.65
1417	202003	1	2	50	1	1	3	0	1	1	1	0	13	7574.19	6496.79	288	247.033	441.1	378.355	1568.29	1345.21
1418	202003	1	1	45	1	1	3	0	2	2	2	0	18	9357.58	8026.49	180	154.396	1191.8	1022.27	2120.48	1818.85
1419	202003	1	1	45	1	1	3	0	2	2	2	0	6	6867.18	5890.35	72	61.7582	729.39	625.637	1510.79	1295.88
1420	202003	1	1	50	1	2	3	0	1	1	1	0	12	8437.96	7237.69	224	192.137	1257.98	1079.04	2113.28	1812.67
1421	202001	1	1	58	1	1	3	0	2	1	1	1	3	5984.82	5133.5	83	71.1935	84.45	72.4373	4349.67	3730.94
1422	202003	1	1	57	1	1	3	0	1	1	1	0	14	6180.67	5301.49	320	274.481	747.12	640.845	1107.15	949.661
1423	202001	1	2	51	1	1	3	0	2	2	2	0	14	8056.39	6951.86	168	144.967	1564.93	1350.38	1999.06	1724.99
1424	202001	1	2	54	1	2	3	0	1	1	1	0	17	7029.2	6065.49	694	598.852	1498.83	1293.34	361.17	311.653
1425	202002	1	2	46	1	1	3	0	1	1	1	0	27	10351	8878.62	320	274.481	2029.6	1740.9	1447.82	1241.87
1426	202001	1	2	48	1	1	3	0	1	1	1	0	10	9262.92	7945.3	120	102.93	964.12	826.977	1716.1	1471.99
1427	202001	1	1	49	1	1	3	0	1	1	1	0	14	5497.76	4744.02	168	144.967	802.41	692.399	1346.95	1162.28
1428	202001	1	1	45	1	1	3	0	1	1	1	0	14	6825.75	5889.94	168	144.967	1234.4	1065.16	1663.95	1435.82
1429	202001	1	1	56	1	1	3	0	2	1	1	1	8	7694.3	6599.81	63	54.0385	97.27	83.4337	4663.73	4000.33
1430	202001	1	1	53	1	1	3	0	2	1	1	1	6	7254.34	6222.43	191	163.831	510.5	437.883	4534.14	3889.17
1431	202003	1	1	55	1	1	3	0	2	2	2	0	16	7438.2	6380.14	204	174.982	1443.44	1238.12	1701.36	1459.35
1432	202003	1	2	55	1	1	3	0	1	1	1	0	14	4896.54	4200.02	0	0	1061.94	910.882	916.1	785.788
1433	202001	1	2	57	1	1	3	0	1	2	1	0	6	3480.22	2985.17	72	61.7582	791.8	679.169	650.72	558.157
1434	202003	1	2	53	1	1	3	0	2	2	2	0	15	7884.06	6762.58	192	164.689	1523.64	1306.91	1695.52	1454.34
1435	202001	1	1	47	1	1	3	0	1	1	1	0	5	2664.22	2285.24	60	51.4652	682.52	585.434	380.4	326.289
1436	202001	1	1	50	1	1	3	0	1	1	1	0	14	8427.47	7228.69	168	144.103	1241.88	1065.23	1343.39	1152.3
1437	202003	1	2	57	1	1	3	0	1	1	1	0	13	7493.17	6427.29	748	641.599	1790.9	1536.15	876.57	751.881
1438	202003	1	1	53	1	1	3	0	1	1	1	0	9	5939.35	5094.5	120	102.93	794.9	681.828	997.55	855.652
1439	202005	1	2	58	1	1	3	1	2	2	2	0	17	10529.2	9031.46	204	174.982	755.53	648.058	3958.67	3395.56
1440	202005	1	1	53	1	1	3	0	1	1	1	0	15	7128.25	6114.28	1290	1106.5	1127.48	967.1	948.17	813.296
1441	202005	1	1	53	1	2	3	0	2	2	2	0	15	6882.57	5903.55	165	141.529	1123.4	963.6	1936.27	1660.84
1442	202004	1	1	47	1	1	3	1	1	1	1	0	10	6114.38	5244.63	120	102.93	549.05	470.949	923.53	792.161
1443	202004	1	2	46	1	1	3	0	2	2	2	0	14	7662.27	6572.34	180	154.396	1708.52	1465.49	1350.85	1158.7
1444	202005	1	1	59	1	1	3	0	1	1	1	0	5	5450.04	4674.79	72	61.7582	907.06	778.034	1624.58	1393.49
1445	202004	1	1	55	1	1	3	0	1	1	1	0	10	7726.27	6627.23	120	102.93	816.81	700.621	1572.86	1349.13
1446	202005	1	2	59	1	1	3	0	1	1	1	0	7	4003.11	3433.68	84	72.0513	623.49	534.801	782.92	671.552
1447	202005	1	1	52	1	1	3	0	1	1	1	0	9	7917.77	6791.49	108	92.6373	1330.3	1141.07	2049.87	1758.28
1448	202004	1	1	51	1	1	3	0	2	2	2	0	13	6388.74	5479.96	156	133.81	1034.35	887.217	686.19	588.582
1449	202004	1	1	57	1	1	3	0	1	1	1	0	21	7683.89	6590.88	252	216.154	1803.23	1546.73	1671.46	1433.7
1450	202004	1	2	57	1	1	3	0	1	1	1	0	10	5840.08	5009.35	120	102.93	913.8	783.815	981.68	842.039
1451	202004	1	2	58	1	1	3	0	1	1	1	0	16	8449.48	7247.57	292	250.464	373.8	320.628	2052.28	1760.35
1452	202004	1	1	55	1	1	3	0	1	1	1	0	12	8409.08	7212.92	12	10.293	652.05	559.298	2692.73	2309.7
1453	202004	1	1	46	1	1	3	0	2	1	1	1	12	22267	19099.6	276	236.74	130.2	111.679	8469.93	7265.11
1454	202004	1	1	47	1	1	3	0	1	1	1	0	12	5206.55	4465.93	156	133.81	703.82	603.704	623.63	534.921
1455	202004	1	1	49	1	1	3	0	1	1	1	0	10	5204.2	4463.92	120	102.93	613.66	526.369	1808.64	1551.37
1456	202006	1	1	46	1	2	3	0	2	2	2	0	9	5303.91	4549.45	628	538.669	754.67	647.321	718.94	616.673
1457	202004	1	1	52	1	1	3	0	1	1	1	0	15	6821.33	5851.02	180	154.396	1409.5	1209	1210.53	1038.34
1458	202004	1	1	55	1	1	3	0	1	1	1	0	20	10480.9	8989.98	2045	1754.11	1775.91	1523.29	1654.34	1419.02
1459	202004	1	1	58	1	1	3	0	2	1	1	1	6	8491.71	7283.79	232	198.999	0	0	478.91	410.787
1460	202005	1	1	53	1	1	3	0	1	1	1	0	12	8465.02	7260.9	144	123.516	1987.56	1704.84	2320.96	1990.81
1461	202008	1	2	50	1	1	3	0	1	1	1	0	13	5836.75	5006.49	256	219.585	781.72	670.523	959.63	823.126
1462	202008	1	2	51	1	1	3	0	2	2	2	0	11	5045.43	4327.73	0	0	1215.14	1042.29	630.29	540.633
1463	202009	1	1	51	1	1	3	0	1	1	1	0	15	10724.1	9198.65	192	164.689	58	49.7497	3149.12	2701.17
1464	202009	1	1	49	1	1	3	0	1	1	1	0	10	4781.01	4100.93	108	92.6373	123.59	106.01	1588.82	1362.82
1465	202009	1	2	58	1	1	3	0	1	1	1	0	11	4698.07	4029.78	132	113.223	778.9	668.104	831.97	713.625
1466	202009	1	2	57	1	1	3	0	1	1	1	0	16	6497.34	5573.11	310	265.903	785.57	673.825	1170.57	1004.06
1467	202008	1	2	57	1	1	3	0	1	1	1	0	17	7950.5	6819.57	204	174.982	389.49	334.086	2402.91	2061.1
1468	202009	1	2	55	1	1	3	0	1	1	1	0	15	6556.09	5623.51	180	154.396	977.8	838.711	1312.89	1126.14
1469	202009	1	1	56	1	1	3	0	1	1	1	0	14	5501.82	4719.2	168	144.103	1242.82	1066.03	1004.2	861.356
1470	202009	1	2	59	1	1	3	0	1	1	1	0	9	5413.34	4643.31	238	204.145	1345.85	1154.41	947.89	813.056
1471	202009	1	2	52	1	1	3	0	1	1	1	0	9	4504.96	3864.14	108	92.6373	228.19	195.731	1028.07	881.83
1472	202009	1	1	52	1	1	3	0	1	1	1	1	12	8643.8	7414.25	1936	1660.61	340.81	292.331	1812.99	1555.1
1473	202008	1	1	49	1	1	3	0	1	1	1	0	12	5270.1	4520.45	144	123.516	922.59	791.355	1261.51	1082.06
1474	202009	1	2	58	1	1	3	0	1	1	1	0	13	8398.22	7203.6	416	356.825	622.61	534.046	1493.21	1280.81
1475	202009	1	2	56	1	1	3	0	2	2	2	0	19	8847.62	7589.07	520	446.032	1307.55	1121.56	1967.67	1687.78
1476	202009	1	2	48	1	2	3	0	1	1	1	0	12	6127.64	5256	836	717.082	1201.63	1030.7	774.21	664.081
1477	202012	1	1	47	1	1	3	0	1	1	1	0	12	5686.1	4877.27	156	133.81	750.58	643.812	1332.72	1143.14
1478	202012	1	2	57	1	2	3	0	1	1	1	0	15	6613.14	5672.44	292	250.464	819.76	703.152	2351.18	2016.73
1479	202012	1	1	48	1	1	3	0	1	1	1	0	12	5880.36	5043.9	276	236.74	139.78	119.897	1854.88	1591.03
1480	202012	1	2	53	1	1	3	0	1	1	1	0	11	7288.43	6251.67	1294	1109.93	1246.97	1069.59	1237.36	1061.35
1481	202010	1	1	51	1	1	3	0	1	1	1	1	16	12688.5	10883.6	1933	1658.04	1166.83	1000.85	4036.62	3462.42
1482	202011	1	1	57	1	1	3	0	1	1	1	0	11	5564.02	4772.56	144	123.516	575.57	493.697	847.25	726.731
1483	202010	1	1	59	1	1	3	0	2	1	1	1	15	12652	10852.3	260	223.016	2929.98	2513.2	1350.23	1158.16
1484	202012	1	1	52	1	1	3	0	1	1	1	0	8	4262.07	3655.8	36	30.8791	431.85	370.421	1193.32	1023.57
1485	202012	1	1	47	1	1	3	0	1	1	1	0	9	4318.11	3703.87	60	51.4652	444.33	381.125	794.58	681.554
1486	202102	1	1	59	1	1	3	0	2	2	2	0	6	3583.16	3067.33	84	71.9075	700.31	599.494	316.65	271.065
1487	202102	1	1	54	1	1	3	0	1	1	1	0	9	4968.72	4253.43	498	426.308	760.93	651.387	455.29	389.747
1488	202101	1	1	48	1	1	3	0	1	1	1	0	7	2598.47	2224.4	96	82.1799	417.9	357.74	310.67	265.946
1489	202103	1	1	51	1	1	3	0	1	1	1	0	9	5233.51	4480.1	120	102.725	609.38	521.654	459.43	393.291
1490	202103	1	1	56	1	1	3	0	1	1	1	0	16	8967.53	7676.57	204	174.632	1215.3	1040.35	1423.83	1218.86
1491	202102	1	2	52	1	1	3	0	1	2	1	0	7	4195.22	3591.28	96	82.1799	227.34	194.612	1773.48	1518.17
1492	202102	1	1	47	1	1	3	0	1	1	1	0	18	5948.57	5092.22	618	529.033	647.23	554.055	674.24	577.177
1493	202103	1	1	52	1	1	3	0	1	1	1	0	13	7045.43	6031.18	168	143.815	1177.84	1008.28	1190.09	1018.77
1494	202101	1	1	52	1	1	3	0	1	1	1	0	7	3586.53	3070.22	96	82.1799	593.81	508.326	313.02	267.958
1495	202103	1	2	57	1	1	3	0	1	1	1	0	6	4202.58	3597.58	344	294.478	681.76	583.615	634.22	542.918
1496	202102	1	1	54	1	1	3	0	1	1	1	0	11	5975.15	5114.97	132	112.997	406.95	348.366	1836.4	1572.03
1497	202101	1	2	56	1	1	3	0	1	1	1	0	18	10349.9	8859.97	2702	2313.02	1173.47	1004.54	1767.87	1513.37
1498	202102	1	1	55	1	1	3	0	1	1	1	0	12	10814	9257.24	1606	1374.8	2598.13	2224.11	2428.58	2078.96
1499	202103	1	2	58	1	1	3	0	1	1	1	0	9	7224.99	6184.89	120	102.725	214.14	183.313	1277.55	1093.64
1500	202101	1	2	58	1	1	3	0	1	1	1	0	10	5879.13	5032.78	272	232.843	985.96	844.022	1284.57	1099.64
1501	202101	1	2	52	1	2	3	0	1	1	1	0	7	4156.21	3557.89	96	82.1799	642.78	550.246	470.13	402.451
1502	202101	1	2	58	1	1	3	0	1	1	1	0	9	5975.8	5125.76	260	223.016	646.37	554.426	671.03	575.578
1503	202103	1	2	53	1	1	3	0	1	1	1	0	11	5518.41	4723.99	144	123.27	1096.1	938.307	922.41	789.621
1504	202103	1	2	54	1	1	3	0	1	2	1	1	20	8770.07	7507.54	412	352.689	1762.07	1508.4	1110	950.206
1505	202103	1	1	51	1	1	3	0	1	1	1	0	8	5086.34	4354.12	108	92.4524	642.36	549.887	731.08	625.835
1506	202103	1	1	57	1	1	3	0	1	1	1	0	14	8056.1	6896.35	168	143.815	943.48	807.658	1557.32	1333.13
1507	202103	1	1	51	1	1	3	0	1	1	1	0	14	8735.37	7477.84	480	410.9	654.35	560.151	1447.12	1238.79
1508	202101	1	2	53	1	1	3	0	1	1	1	0	8	4787.5	4098.3	108	92.4524	289.24	247.601	779.96	667.678
1509	202103	1	1	45	1	1	3	0	1	1	1	0	10	7981.23	6832.26	260	222.571	1206.31	1032.65	1294.62	1108.25
1510	202103	1	2	57	1	1	3	1	1	1	1	0	13	7162.11	6131.06	168	143.815	410.91	351.756	1676.1	1434.81
1511	202101	1	1	47	1	1	3	1	1	1	1	0	17	10326.3	8857.43	2221	1905.07	448.62	384.805	1792.2	1537.27
1512	202103	1	2	51	1	1	3	0	1	1	1	0	11	7670.6	6566.35	144	123.27	961.01	822.664	1491.09	1276.43
1513	202103	1	1	53	1	1	3	0	1	1	1	0	11	6396.65	5475.8	144	123.27	1039.09	889.504	1214.16	1039.37
1514	202101	1	2	48	1	2	3	1	1	1	1	0	8	6647.18	5690.26	628	537.594	544.01	465.695	908.77	777.944
1515	202101	1	1	53	1	1	3	0	1	1	1	0	8	3853.54	3298.79	108	92.4524	517.46	442.967	475.88	407.373
1516	202102	1	2	58	1	1	3	0	1	1	1	0	16	9147.14	7830.33	696	595.805	1184.22	1013.74	943.62	807.778
1517	202103	1	1	50	1	2	3	0	1	1	1	0	12	8711.79	7457.65	1196	1023.83	895.71	766.765	1602.08	1371.45
1518	202103	1	1	49	1	1	3	0	1	1	1	0	21	8876.83	7598.93	264	225.995	1193.63	1021.8	1345.2	1151.55
1519	202101	1	1	53	1	1	3	0	1	1	1	0	12	6607.13	5655.98	156	133.542	743.36	636.347	1180.67	1010.7
1520	202101	1	1	57	1	1	3	0	1	1	1	0	9	3761.54	3220.03	108	92.4524	548.62	469.641	1072.52	918.121
1521	202102	1	1	48	1	1	3	0	1	1	1	0	12	7383.86	6320.89	156	133.542	662.6	567.213	1141.66	977.308
1522	202101	1	1	55	1	1	3	0	1	1	1	0	9	5341.87	4572.86	120	102.725	1331.14	1139.51	1041.23	891.336
1523	202101	1	1	57	1	1	3	0	1	1	1	1	15	18420.2	15768.5	168	143.815	2294.51	1964.19	2097.02	1795.14
1524	202104	1	1	50	1	1	3	0	1	1	1	1	8	3412.2	2920.98	108	92.4524	381.77	326.811	288.43	246.908
1525	202103	1	2	54	1	1	3	0	1	2	1	1	20	8770.07	7507.54	412	352.689	1762.07	1508.4	1110	950.206
1526	202103	1	1	57	1	1	3	0	1	1	1	0	14	8056.1	6896.35	168	143.815	943.48	807.658	1557.32	1333.13
1527	202103	1	1	51	1	1	3	0	1	1	1	0	14	8735.37	7477.84	480	410.9	654.35	560.151	1447.12	1238.79
1528	202104	1	2	48	1	1	3	1	1	1	1	1	9	4977.89	4261.28	120	102.725	644.8	551.975	1066.99	913.387
1529	202103	1	1	53	1	1	3	0	1	1	1	0	11	6396.65	5475.8	144	123.27	1039.09	889.504	1214.16	1039.37
1530	202103	1	1	45	1	1	3	0	1	1	1	0	10	7981.23	6832.26	260	222.571	1206.31	1032.65	1294.62	1108.25
1531	202103	1	1	46	1	1	3	0	1	1	1	0	7	4741.99	4059.34	84	71.9075	479.36	410.352	1048.93	897.927
1532	202104	1	2	49	1	1	3	1	1	1	1	1	13	6346.37	5432.75	316	270.509	782.73	670.049	1188.24	1017.18
1533	202103	1	2	57	1	1	3	1	1	1	1	0	13	7162.11	6131.06	168	143.815	410.91	351.756	1676.1	1434.81
1534	202103	1	2	53	1	1	3	0	1	1	1	0	11	5518.41	4723.99	144	123.27	1096.1	938.307	922.41	789.621
1535	202103	1	2	58	1	1	3	0	1	1	1	0	9	7224.99	6184.89	120	102.725	214.14	183.313	1277.55	1093.64
1536	202106	1	1	45	1	1	3	0	2	2	2	1	10	5015.76	4293.7	160	136.967	172.43	147.607	1790.53	1532.77
1537	202103	1	1	49	1	1	3	0	1	1	1	0	21	8876.83	7598.93	264	225.995	1193.63	1021.8	1345.2	1151.55
1538	202106	1	1	45	1	1	3	0	1	1	1	1	13	4641.96	3973.71	168	143.815	150.24	128.612	765.22	655.06
1539	202106	1	1	59	1	1	3	0	1	1	1	1	14	8364.76	7160.58	248	212.298	3167.94	2711.89	249.02	213.171
1540	202103	1	2	57	1	1	3	0	1	1	1	0	6	4202.58	3597.58	344	294.478	681.76	583.615	634.22	542.918
1541	202103	1	1	51	1	1	3	0	1	1	1	0	8	5086.34	4354.12	108	92.4524	642.36	549.887	731.08	625.835
1542	202103	1	1	56	1	1	3	0	1	1	1	0	16	8967.53	7676.57	204	174.632	1215.3	1040.35	1423.83	1218.86
1543	202103	1	1	52	1	1	3	0	1	1	1	0	13	7045.43	6031.18	168	143.815	1177.84	1008.28	1190.09	1018.77
1544	202104	1	2	46	1	1	3	0	1	1	1	1	14	5628.26	4818.02	168	143.815	918.85	786.573	221.91	189.964
1545	202103	1	2	51	1	1	3	0	1	1	1	0	11	7670.6	6566.35	144	123.27	961.01	822.664	1491.09	1276.43
1546	202103	1	1	50	1	2	3	0	1	1	1	0	12	8711.79	7457.65	1196	1023.83	895.71	766.765	1602.08	1371.45
1547	202103	1	1	49	1	1	3	0	1	1	1	0	11	8085.53	6921.55	1074	919.388	685.66	586.953	1704.17	1458.84
1548	202103	1	1	51	1	1	3	0	1	1	1	0	9	5233.51	4480.1	120	102.725	609.38	521.654	459.43	393.291
1549	202103	1	2	48	1	1	3	1	1	1	1	0	4	3118.93	2669.93	0	0	688.75	589.598	517.88	443.327
1550	202105	1	2	54	1	1	3	0	1	1	1	1	6	3441.33	2945.92	344	294.478	76.41	65.4101	473.42	405.267
1551	202108	1	2	57	1	1	3	0	1	1	1	1	8	8673.67	7425.02	156	133.542	1892.66	1620.19	1665.41	1425.66
1552	202109	1	1	55	1	2	3	1	1	1	1	1	14	5201.59	4452.77	480	410.9	388.26	332.367	1185.53	1014.86
1553	202203	1	2	45	1	1	3	0	2	1	1	1	3	2054.76	1750.21	72	61.3283	89.91	76.5837	483.75	412.05
1554	202204	1	1	54	1	2	3	1	2	2	2	1	12	3089.11	2631.25	144	122.657	211.63	180.263	1078.48	918.63
1555	202204	1	1	47	1	1	3	1	2	2	2	1	8	5040.4	4293.32	334	284.495	926.72	789.364	834.18	710.54
1556	201703	0	2	90	1	1	1	0	1	1	1	0	12	4583.81	4357.23	646	614.068	786.54	747.662	1809.47	1720.03
1557	201701	0	2	60	1	1	1	0	1	1	1	0	13	5937	5643.54	516	490.494	1010.26	960.323	2811.64	2672.66
1558	201701	0	1	62	1	1	1	0	1	1	1	0	7	4426.22	4207.43	450	427.757	190.92	181.483	2436.9	2316.44
1559	201703	0	2	72	1	1	1	0	1	1	1	0	7	4189.5	3982.41	337	320.342	434.74	413.251	1498.89	1424.8
1560	201706	0	2	77	1	1	1	0	1	1	1	0	9	3939.65	3744.91	372	353.612	527.74	501.654	789.81	750.77
1561	201706	0	1	61	1	1	1	0	1	1	1	0	10	4946.11	4701.63	426	404.943	1165.38	1107.78	1638.73	1557.73
1562	201706	0	1	67	1	1	1	0	1	1	1	0	7	2558.49	2432.02	155	147.338	288.08	273.84	560.71	532.994
1563	202001	1	1	63	1	1	1	0	1	1	1	0	2	2454.05	2104.97	24	20.5861	366.47	314.341	560.88	481.097
1564	202009	1	1	63	1	1	1	0	1	1	1	0	7	3680.87	3157.28	112	96.0684	191.26	164.054	726.01	622.737
1565	202012	1	1	63	1	1	1	0	1	1	1	0	8	3443.27	2953.48	96	82.3443	568.01	487.212	828.06	710.271
1566	202102	1	1	64	1	1	1	0	2	2	2	0	7	2409.66	2062.77	84	71.9075	558.08	477.739	517.08	442.642
1567	202109	1	1	84	1	2	1	1	1	1	1	1	4	2040.72	1746.94	148	126.694	690.74	591.302	52.68	45.0962
1568	202111	1	2	65	1	1	1	1	2	2	2	1	11	8374.45	7168.87	132	112.997	1365	1168.5	2573.25	2202.81
1569	202202	1	1	70	1	2	1	1	1	1	1	1	12	6604.85	5625.89	144	122.657	893.81	761.331	852.24	725.923
1570	202203	1	1	71	1	1	1	1	1	1	1	1	8	3663.32	3120.35	96	81.7711	624.26	531.734	488.76	416.317
1571	202204	1	1	68	1	1	1	1	1	1	1	1	16	7847.01	6683.94	532	453.148	1936.08	1649.12	746.93	636.222
1572	202205	1	2	71	1	2	1	1	1	1	1	1	8	7848.6	6685.3	0	0	829.12	706.23	1459.78	1243.41
1573	202206	1	1	75	1	2	1	1	1	1	1	1	9	6011.83	5120.77	108	91.9925	617.76	526.197	400.87	341.454
1574	201702	0	2	74	1	1	2	0	1	1	1	0	12	3036.6	2886.5	0	0	340	323.194	709.21	674.154
1575	201701	0	2	68	1	1	2	0	2	2	2	0	6	3561.15	3385.12	327	310.837	548.17	521.074	1171.68	1113.76
1576	201701	0	1	66	1	1	2	0	1	1	1	0	9	5188.1	4931.65	551	523.764	224.56	213.46	2663.4	2531.75
1577	201702	0	1	64	1	1	2	0	1	1	1	0	7	4117.91	3914.36	478.5	454.848	53.12	50.4943	2150.09	2043.81
1578	201703	0	2	71	1	1	2	0	1	1	1	0	13	6138.8	5835.36	585	556.084	311.1	295.722	3118.41	2964.27
1579	201702	0	1	70	1	1	2	0	1	1	1	0	13	5774.46	5489.03	454.8	432.319	40	38.0228	3767.06	3580.86
1580	201702	0	1	68	1	1	2	0	1	1	1	0	11	5351.28	5086.77	492	467.681	1129.64	1073.8	1329.54	1263.82
1581	201703	0	1	66	1	1	2	0	1	1	1	0	16	11402.3	10838.7	2386.1	2268.16	2068.13	1965.9	2952.16	2806.24
1582	201703	0	1	70	1	1	2	0	1	1	1	0	8	5514.86	5242.26	471	447.719	53.12	50.4943	3626.84	3447.57
1583	201703	0	2	78	1	2	2	0	1	1	1	0	3	2403.7	2284.89	154	146.388	592.47	563.184	233.83	222.272
1584	201702	0	1	82	1	1	2	0	1	1	1	0	11	6732.46	6399.68	242	230.038	104.32	99.1635	3121.14	2966.86
1585	201702	0	1	66	1	1	2	0	1	1	1	0	37	13661.7	12986.4	1162	1104.56	602.44	572.662	7175.53	6820.85
1586	201702	0	1	65	1	1	2	0	1	1	1	0	15	8047.72	7649.92	695.5	661.122	1080.95	1027.52	3881.37	3689.52
1587	201701	0	2	71	1	1	2	0	1	1	1	0	7	4381.58	4165	346	328.897	680	646.388	1498.18	1424.13
1588	201702	0	1	60	1	1	2	0	1	1	1	0	5	2861.6	2720.15	279	265.209	10.19	9.68631	1590.1	1511.5
1589	201703	0	1	77	1	1	2	0	1	1	1	0	11	6259.44	5950.04	515	489.544	226.61	215.409	3429.73	3260.2
1590	201703	0	1	71	1	1	2	0	1	1	1	0	11	6460.45	6141.11	574	545.627	175.56	166.882	3768.69	3582.4
1591	201703	0	2	80	1	1	2	0	1	1	1	0	21	8704.56	8274.3	610.2	580.038	791.11	752.006	3566.95	3390.64
1592	201703	0	1	73	1	1	2	0	1	1	1	0	18	9808.21	9323.39	835.6	794.297	572.1	543.821	5641.61	5362.75
1593	201701	0	1	61	1	1	2	0	1	1	1	0	9	5618.75	5341.02	465	442.015	656.15	623.717	1763.2	1676.05
1594	201701	0	1	61	1	1	2	0	1	1	1	0	9	5055.25	4805.37	391.5	372.148	85	80.7985	2262.75	2150.9
1595	201701	0	2	64	1	1	2	0	1	1	1	0	7	1845.61	1754.38	0	0	101.81	96.7776	1099.4	1045.06
1596	201702	0	2	61	1	1	2	0	1	1	1	0	8	4359.29	4143.81	325	308.935	174.88	166.236	2144.51	2038.51
1597	201702	0	2	63	1	1	2	0	1	1	1	0	15	7451.01	7082.71	774.5	736.217	381.06	362.224	3893.55	3701.09
1598	201701	0	1	79	1	1	2	0	1	1	1	0	6	3061.64	2910.3	103	97.9087	1352.52	1285.67	621.42	590.703
1599	201701	0	1	84	1	1	2	0	1	1	1	0	11	5193.73	4937.01	501	476.236	433.48	412.053	2476.75	2354.33
1600	201702	0	2	77	1	1	2	0	1	1	1	0	13	6965.42	6621.12	591	561.787	196.83	187.101	3339.09	3174.04
1601	201702	0	1	63	1	1	2	0	1	1	1	0	8	5080.99	4829.84	414	393.536	845	803.232	2262.09	2150.28
1602	201702	0	1	66	1	1	2	0	1	1	1	0	9	4186.22	3979.3	401	381.179	375.58	357.015	2104.04	2000.04
1603	201702	0	1	64	1	1	2	0	2	1	1	0	10	5635.9	5357.32	495	470.532	837.04	795.665	2377.75	2260.22
1604	201703	0	1	70	1	1	2	0	1	1	1	0	14	9379.84	8916.2	997	947.719	434.68	413.194	3932.06	3737.7
1605	201702	0	1	62	1	1	2	0	1	1	1	0	9	5940.54	5646.9	544.5	517.586	61.08	58.0608	3156.56	3000.53
1606	201704	0	1	74	1	1	2	0	1	1	1	0	8	3803.49	3615.48	207	196.768	455.68	433.156	1685.71	1602.39
1607	201705	0	1	79	1	1	2	0	1	1	1	0	28	10861.5	10324.6	997.8	948.479	962.28	914.715	5775.17	5489.71
1608	201705	0	1	69	1	1	2	0	1	1	1	0	15	6295.91	5984.71	578	549.43	57.92	55.057	3913.19	3719.76
1609	201704	0	2	70	1	1	2	0	1	1	1	0	4	1711.09	1626.51	94	89.3536	66.57	63.2795	972.22	924.163
1610	201706	0	1	72	1	1	2	0	1	1	1	0	15	5761.5	5476.71	564	536.122	1233.01	1172.06	1893.89	1800.28
1611	201704	0	1	64	1	1	2	0	1	1	1	0	13	6573.58	6248.65	309	293.726	1328.65	1262.98	3030.43	2880.64
1612	201705	0	2	68	1	1	2	0	1	1	1	0	11	6033.36	5735.13	306	290.875	117.82	111.996	3615.24	3436.54
1613	201706	0	1	61	1	1	2	0	1	1	1	0	16	5070.69	4820.05	628	596.958	595	565.589	2182.39	2074.52
1614	201706	0	2	62	1	1	2	0	1	1	1	0	13	5044.64	4795.29	446	423.954	639.36	607.757	1416.88	1346.84
1615	201704	0	1	64	1	1	2	0	1	1	1	0	17	5186.21	4929.86	389	369.772	849.82	807.814	2344.79	2228.89
1616	201704	0	1	71	1	1	2	0	1	1	1	0	10	6565.63	6241.09	374	355.513	992.63	943.565	2893	2750
1617	201704	0	2	70	1	1	2	0	1	1	1	0	17	9990.77	9496.93	726	690.114	2850.14	2709.26	3034.83	2884.82
1618	201704	0	1	63	1	1	2	0	1	1	1	0	13	7471.16	7101.86	626	595.057	1607.02	1527.59	3048.24	2897.57
1619	201704	0	2	68	1	1	2	0	1	1	1	0	15	7985.12	7590.42	388	368.821	1485	1411.6	3956.82	3761.24
1620	201704	0	1	66	1	1	2	0	1	1	1	0	12	4394.24	4177.03	473	449.62	407.63	387.481	2540.21	2414.65
1621	201706	0	1	62	1	1	2	0	1	1	1	1	23	15260.4	14506.1	1547.4	1470.91	1360.78	1293.52	5425.92	5157.72
1622	201706	0	1	67	1	1	2	0	1	1	1	0	19	7296.3	6935.65	1070.8	1017.87	1034.25	983.127	2173.76	2066.31
1623	201706	0	2	63	1	1	2	0	1	1	1	0	4	3221.02	3061.81	195	185.361	425	403.992	1110.02	1055.15
1624	201705	0	1	69	1	1	2	0	1	1	1	0	6	2726	2591.25	140	133.08	704.78	669.943	641.02	609.335
1625	201706	0	1	64	1	1	2	0	1	1	1	0	4	2515.4	2391.06	199	189.163	482.2	458.365	247.1	234.886
1626	201706	0	2	74	1	1	2	0	1	1	1	0	14	5188.87	4932.39	577	548.479	612.25	581.987	1373.52	1305.63
1627	201704	0	1	62	1	1	2	0	1	1	1	0	14	6330.75	6017.82	335	318.441	838.5	797.053	3598.55	3420.67
1628	201706	0	2	64	1	1	2	0	1	1	1	0	10	4301.27	4088.66	400	380.228	888.57	844.648	812.9	772.719
1629	201706	0	1	64	1	1	2	0	1	1	1	0	7	3802.93	3614.95	341	324.144	639.64	608.023	1082.39	1028.89
1630	201706	0	1	64	1	1	2	0	1	1	1	0	11	5076.8	4825.86	470	446.768	601.24	571.521	1716.06	1631.24
1631	201706	0	2	78	1	1	2	0	1	1	1	0	11	5266.63	5006.3	448	425.856	1256.34	1194.24	1548.19	1471.66
1632	201704	0	1	66	1	1	2	0	1	1	1	0	6	3951.24	3755.93	280	266.16	206.88	196.654	2372.16	2254.9
1633	201704	0	1	72	1	1	2	0	1	1	1	0	16	5349.26	5084.85	270	256.654	1707.77	1623.36	1776.69	1688.87
1634	201705	0	1	62	1	1	2	0	1	1	1	0	15	7513	7141.63	588	558.935	505.77	480.77	3722.63	3538.62
1635	201705	0	2	78	1	1	2	0	1	1	1	0	12	6377.45	6062.21	246	233.84	708.83	673.793	2471.22	2349.07
1636	201705	0	2	67	1	1	2	0	1	1	1	0	13	4809.42	4571.69	505	480.038	259.8	246.958	2080.72	1977.87
1637	201705	0	2	67	1	1	2	0	1	1	1	0	9	3692.49	3509.97	193	183.46	230.65	219.249	1943.74	1847.66
1638	201705	0	1	63	1	1	2	0	1	1	1	0	14	4537	4312.74	349	331.749	314.98	299.411	2195.72	2087.19
1639	201705	0	2	73	1	1	2	0	1	1	1	0	8	5162.9	4907.7	421	400.19	941.28	894.753	2168.7	2061.5
1640	201705	0	2	77	1	1	2	0	1	1	1	0	15	5231.66	4973.06	316	300.38	574.52	546.122	2930.34	2785.49
1641	201705	0	1	62	1	1	2	0	1	1	1	0	15	5930.53	5637.39	525.6	499.62	659.28	626.692	2320.85	2206.13
1642	201705	0	2	61	1	1	2	0	1	1	1	0	11	3653.53	3472.94	280	266.16	143.12	136.046	1970.81	1873.39
1643	201705	0	2	73	1	1	2	0	1	1	1	0	13	4865.02	4624.54	317	301.331	477.58	453.973	2352.94	2236.63
1644	201706	0	1	67	1	1	2	0	1	1	1	0	13	4002.46	3804.62	411	390.684	806.65	766.778	1356.21	1289.17
1645	201707	0	1	78	1	1	2	0	1	1	1	0	10	4188.92	3981.86	199	189.163	1106.28	1051.6	1242.24	1180.84
1646	201708	0	1	62	1	1	2	0	2	2	2	0	6	2247.52	2136.43	286	271.863	379.82	361.046	553.7	526.331
1647	201708	0	2	72	1	1	2	0	2	2	2	0	14	5927.56	5634.56	579	550.38	918.66	873.251	2078.1	1975.38
1648	201708	0	1	70	1	1	2	0	1	1	1	0	8	3065.17	2913.66	322	306.084	224.4	213.308	1046.37	994.648
1649	201708	0	2	64	1	1	2	0	1	1	1	0	6	1854.08	1762.43	164.2	156.084	0	0	414.78	394.278
1650	201708	0	1	71	1	1	2	0	2	2	2	0	12	4487.35	4265.54	522	496.198	972.99	924.895	1258.06	1195.87
1651	201708	0	1	66	1	1	2	0	2	2	2	0	29	9884.42	9395.84	1104	1049.43	1825.59	1735.35	3541.93	3366.85
1652	201708	0	1	72	1	1	2	0	1	1	1	0	11	4446.03	4226.26	235	223.384	598.53	568.945	1204.7	1145.15
1653	201707	0	2	67	1	1	2	0	1	1	1	0	10	4362.87	4147.21	397	377.376	623.2	592.395	1001.57	952.063
1654	201709	0	2	77	1	2	2	0	2	2	2	0	9	4256.11	4045.73	407	386.882	1057.24	1004.98	1340.37	1274.12
1655	201709	0	1	61	1	1	2	0	2	2	2	0	16	5881.89	5591.15	636	604.563	926.91	881.093	2240.28	2129.54
1656	201707	0	1	60	1	1	2	0	1	1	2	0	7	3730.61	3546.21	337	320.342	716.6	681.179	759.61	722.063
1657	201707	0	1	68	1	1	2	0	1	1	1	0	11	3865.55	3674.48	473	449.62	433.44	412.015	1116.11	1060.94
1658	201707	0	1	65	1	1	2	0	2	2	2	0	7	2721.67	2587.14	253	240.494	717.46	681.996	338.31	321.587
1659	201709	0	2	84	1	1	2	0	1	1	1	0	6	3736.84	3552.13	183	173.954	898.03	853.641	395.01	375.485
1660	201707	0	2	66	1	1	2	0	1	1	1	0	8	4023.27	3824.4	393	373.574	855.93	813.622	745.44	708.593
1661	201709	0	1	66	1	1	2	0	2	2	2	0	13	7541.04	7168.29	627	596.008	1244.19	1182.69	1569.35	1491.78
1662	201709	0	2	75	1	1	2	0	1	1	1	0	14	5433.68	5165.1	598	568.441	858.88	816.426	1628.3	1547.81
1663	201707	0	2	63	1	1	2	0	1	1	1	0	24	6849.91	6511.32	560	532.319	228.02	216.749	3512.49	3338.87
1664	201707	0	2	81	1	1	2	0	1	1	1	0	15	6222.76	5915.17	629	597.909	723.36	687.605	2332.7	2217.4
1665	201707	0	2	62	1	1	2	0	2	1	1	0	17	5057.34	4807.36	1193.3	1134.32	568.39	540.295	1757.85	1670.96
1666	201707	0	1	61	1	1	2	0	1	1	1	0	8	2460.03	2338.43	83	78.8973	231.16	219.734	1123.87	1068.32
1667	201707	0	2	63	1	1	2	0	1	1	1	0	15	3980.89	3784.12	247	234.791	449.91	427.671	1328.18	1262.53
1668	201707	0	1	71	1	1	2	0	1	1	1	0	15	5077.42	4826.44	895.8	851.521	148.96	141.597	1582.26	1504.05
1669	201707	0	1	60	1	1	2	0	1	1	1	0	3	1744.23	1658.01	80	76.0456	326.09	309.971	782.34	743.669
1670	201708	0	1	65	1	1	2	0	2	1	1	0	23	5938.78	5645.23	210	199.62	606.67	576.683	2303.51	2189.65
1671	201707	0	2	63	1	1	2	0	2	2	2	0	11	5003.73	4756.4	468	444.867	643.83	612.006	1596.2	1517.3
1672	201707	0	2	70	1	1	2	0	1	1	1	0	9	3501.61	3328.53	420.7	399.905	378.96	360.228	677.85	644.344
1673	201709	0	1	71	1	1	2	0	1	1	1	0	10	3104.82	2951.35	327	310.837	412.92	392.51	1066.1	1013.4
1674	201709	0	2	81	1	1	2	0	1	1	1	0	16	6508.66	6186.94	646	614.068	1388.04	1319.43	2557.62	2431.2
1675	201709	0	1	63	1	1	2	0	2	2	2	0	14	4782.17	4545.79	578.5	549.905	1358.39	1291.25	933.58	887.433
1676	201709	0	2	68	1	1	2	0	2	2	2	0	12	5626.41	5348.3	486	461.977	1115.08	1059.96	2140.63	2034.82
1677	201709	0	1	74	1	1	2	0	1	1	1	0	11	4618.43	4390.14	459	436.312	913.48	868.327	722.35	686.644
1678	201709	0	1	70	1	1	2	0	1	1	1	0	18	5607.72	5330.53	496	471.483	1381.18	1312.91	960.24	912.776
1679	201711	0	1	67	1	1	2	0	1	1	1	0	6	2812.15	2673.15	262	249.049	956.75	909.458	522.4	496.578
1680	201712	0	2	68	1	1	2	0	2	2	2	0	23	10617.1	10092.3	1499	1424.9	1073.56	1020.49	2566.46	2439.6
1681	201712	0	1	63	1	1	2	0	1	1	1	0	12	5504	5231.94	478	454.373	616.36	585.894	1936.34	1840.63
1682	201712	0	1	70	1	1	2	0	1	1	1	0	13	5096.59	4844.67	518	492.395	934.03	887.861	1037.66	986.369
1683	201712	0	2	75	1	2	2	0	2	2	2	0	17	6421.52	6104.11	340.5	323.669	823.32	782.624	3065.9	2914.35
1684	201711	0	1	68	1	1	2	0	1	1	1	0	14	4181.75	3975.05	530	503.802	669.81	636.702	887.44	843.574
1685	201711	0	1	61	1	1	2	0	2	2	2	0	26	10628.6	10103.3	1420.2	1350	2060.86	1958.99	3182.06	3024.77
1686	201712	0	2	68	1	1	2	0	1	1	1	0	13	5608.2	5330.99	212	201.521	881.53	837.956	2103.67	1999.69
1687	201710	0	1	63	1	1	2	0	1	1	1	0	18	7029.59	6682.12	706	671.103	1206.84	1147.19	2943.35	2797.86
1688	201710	0	2	77	1	1	2	0	1	1	1	0	18	7191.58	6836.1	589	559.886	2053.48	1951.98	1598.3	1519.3
1689	201712	0	2	73	1	1	2	0	2	2	2	0	15	6609.98	6283.25	581	552.281	1092.51	1038.51	2234.57	2124.12
1690	201712	0	2	75	1	1	2	0	1	1	1	0	17	4138.56	3933.99	44	41.8251	99.68	94.7529	923.58	877.928
1691	201712	0	2	78	1	1	2	0	1	1	1	0	12	4440.36	4220.87	481.4	457.605	658.61	626.055	1545.35	1468.96
1692	201710	0	2	72	1	1	2	0	1	1	1	0	8	6410.77	6093.89	438	416.35	522.01	496.207	1522.96	1447.68
1693	201710	0	1	67	1	1	2	0	1	1	1	0	11	4503.89	4281.26	707.7	672.719	610.95	580.751	1418.84	1348.71
1694	201710	0	2	82	1	1	2	0	1	1	1	0	13	6950.52	6606.96	652.4	620.152	784.69	745.903	2372.03	2254.78
1695	201711	0	1	60	1	1	2	0	1	1	1	0	18	6397.49	6081.26	665	632.129	832.33	791.188	1876.16	1783.42
1696	201711	0	1	72	1	1	2	0	1	1	1	0	5	1598.65	1519.63	77	73.1939	476.77	453.203	167.08	158.821
1697	201711	0	1	65	1	1	2	0	1	1	1	0	8	3247.48	3086.96	327	310.837	544.49	517.576	585.69	556.74
1698	201711	0	2	73	1	1	2	0	1	1	1	0	20	6750.79	6417.1	761	723.384	1754.94	1668.19	1916.05	1821.34
1699	201711	0	1	63	1	1	2	0	1	1	1	0	14	5565.85	5290.73	557	529.468	1192.2	1133.27	1392.95	1324.1
1700	201711	0	1	68	1	1	2	0	2	1	1	0	23	13175.6	12524.4	1539.5	1463.4	2214.47	2105.01	4864.87	4624.4
1701	201711	0	2	66	1	1	2	0	1	1	1	0	5	2784.93	2647.27	200	190.114	379.16	360.418	146.87	139.61
1702	201712	0	2	70	1	1	2	0	1	1	1	0	19	7004.55	6658.32	412	391.635	539.34	512.681	2804.31	2665.69
1703	201711	0	2	70	1	1	2	0	2	2	2	0	23	9531.67	9060.52	501.5	476.711	1734.06	1648.35	3303.11	3139.84
1704	201711	0	1	61	1	1	2	0	1	1	1	0	13	4342.55	4127.9	584	555.133	822.46	781.806	835.19	793.907
1705	201712	0	1	61	1	1	2	0	1	1	1	0	9	4274.96	4063.65	425	403.992	616.89	586.397	1335.87	1269.84
1706	201712	0	1	73	1	1	2	0	2	2	2	0	13	7285.27	6925.16	655	622.624	801.89	762.253	2554.98	2428.69
1707	201802	0	1	67	1	1	2	0	2	2	1	0	42	25945.7	22836.3	6031.8	5308.94	4013.27	3532.31	5628.18	4953.69
1708	201801	0	1	71	1	1	2	0	2	2	2	0	14	9373.72	8250.35	592	521.053	906.45	797.819	4363.57	3840.63
1709	201802	0	1	69	1	1	2	0	2	2	2	0	7	5674.48	4994.44	641.2	564.357	686.03	603.815	1528.25	1345.1
1710	201803	0	2	63	1	1	2	0	2	2	2	0	36	12535.1	11032.8	1296	1140.68	3665.12	3225.88	3181.05	2799.83
1711	201803	0	2	78	1	1	2	0	2	2	2	0	12	7684.37	6763.46	851	749.014	1183.46	1041.63	2882.61	2537.15
1712	201802	0	1	76	1	1	2	0	2	2	2	0	5	5223.22	4597.26	767	675.081	246.62	217.064	1753	1542.92
1713	201801	0	2	64	1	1	2	0	2	2	2	0	17	7603.72	7227.87	942.7	896.103	768.13	730.162	2271.79	2159.5
1714	201801	0	2	60	1	1	2	0	2	2	2	0	7	5712.74	5028.11	750	660.118	474.47	417.608	1397.67	1230.17
1715	201806	0	2	66	1	2	2	0	2	1	1	0	11	5850.61	5149.46	797	701.486	621.09	546.657	1790.62	1576.03
1716	201806	0	1	67	1	2	2	0	2	2	2	0	16	8569.47	7542.49	1083	953.211	768.69	676.568	2192.38	1929.64
1717	201804	0	1	75	1	1	2	0	2	2	2	0	19	12185.6	10725.2	2352.8	2070.84	1066.99	939.119	4441.07	3908.84
1718	201806	0	1	62	1	2	2	0	2	2	2	0	5	2640.22	2323.81	32	28.165	410.52	361.322	442.5	389.47
1719	201806	0	1	64	1	1	2	0	1	1	1	0	12	4905.09	4317.25	831	731.411	347.85	306.163	1635.94	1439.89
1720	201804	0	1	68	1	1	2	0	1	1	1	0	13	5046.82	4442	744	654.837	78.18	68.8107	2072.34	1823.99
1721	201806	0	1	66	1	1	2	0	1	1	1	0	17	6387.61	5622.1	830	730.531	652.64	574.426	2058.27	1811.6
1722	201806	0	1	72	1	1	2	0	1	1	1	0	12	5477.02	4820.64	772	679.482	580.43	510.87	1013.79	892.295
1723	201805	0	2	73	1	1	2	0	2	2	2	0	8	5306.05	4670.16	629	553.619	283.79	249.78	1359.96	1196.98
1724	201805	0	1	76	1	1	2	0	1	1	1	0	10	6418.73	5649.49	822	723.49	54.74	48.1798	2490.69	2192.2
1725	201806	0	1	68	1	1	2	0	1	1	1	0	18	9303.6	8188.64	906	797.423	844.2	743.029	3136.4	2760.53
1726	201806	0	2	67	1	1	2	0	1	1	1	0	12	3689.38	3247.24	768	675.961	175.49	154.459	625.39	550.442
1727	201806	0	1	71	1	1	2	0	2	2	2	0	8	5810.15	5113.85	554	487.607	200.9	176.824	1690.85	1488.21
1728	201806	0	2	64	1	1	2	0	1	1	1	0	10	6356.7	5594.9	559	492.008	274.67	241.753	2115.83	1862.26
1729	201806	0	2	69	1	1	2	0	2	2	2	0	14	6857.45	6035.64	991	872.236	826.63	727.565	1998.92	1759.36
1730	201805	0	1	74	1	1	2	0	1	1	1	0	18	8401.27	7394.44	1213	1067.63	1357.72	1195.01	2895.65	2548.63
1731	201806	0	1	71	1	1	2	0	1	1	1	0	9	5159.46	4541.14	723.5	636.794	624.95	550.055	1260.51	1109.45
1732	201805	0	1	80	1	1	2	0	1	1	1	0	18	8756.31	7706.93	1290	1135.4	1105.11	972.671	2862.6	2519.54
1733	201806	0	1	65	1	1	2	0	1	1	1	0	6	2990.69	2632.28	485	426.876	286.77	252.403	308.22	271.282
1734	201806	0	1	63	1	1	2	0	1	1	1	0	7	3716.38	3271	516	454.161	44.1	38.815	1004.28	883.925
1735	201805	0	1	67	1	1	2	0	1	1	1	0	14	6869.82	6046.53	1013	891.6	1048.32	922.687	2054.5	1808.28
1736	201806	0	1	62	1	1	2	0	2	2	2	0	10	6062.74	5336.17	759	668.04	592.6	521.581	2113.94	1860.6
1737	201805	0	2	73	1	1	2	0	1	1	1	0	14	6057.96	5331.96	869	764.857	1058.2	931.383	1652.36	1454.34
1738	201806	0	2	73	1	1	2	0	1	1	1	0	13	7398.25	6511.63	1679	1477.78	713.32	627.834	1463.73	1288.31
1739	201806	0	2	66	1	1	2	0	1	1	1	0	16	6029.36	5306.79	1601.5	1409.57	486.36	428.074	676	594.987
1740	201804	0	2	71	1	1	2	0	2	2	2	0	8	5056.44	4450.46	554	487.607	274.57	241.665	2007.37	1766.8
1741	201804	0	1	61	1	1	2	0	2	2	2	0	16	7230.22	6363.73	1127	991.938	171.07	150.569	2404.75	2116.56
1742	201804	0	2	63	1	1	2	0	1	1	1	0	9	4706.45	4142.42	726.4	639.347	471.6	415.082	1414.75	1245.2
1743	201804	0	2	66	1	1	2	0	1	1	1	0	12	4620.59	4066.85	783	689.163	92.18	81.1329	1597.01	1405.62
1744	201804	0	1	68	1	1	2	0	2	2	2	0	10	6159.54	5421.37	953	838.79	193.67	170.46	2646.07	2328.96
1745	201804	0	1	70	1	1	2	0	1	1	1	0	14	6767.06	5956.08	1012.4	891.072	771.33	678.892	2113.53	1860.24
1746	201804	0	1	74	1	1	2	0	2	2	2	0	9	5114.3	4501.39	627	551.859	84.23	74.1357	2190.97	1928.4
1747	201804	0	1	63	1	1	2	0	1	1	1	0	14	7974.86	7019.13	1004	883.678	822.51	723.939	2380.25	2095
1748	201804	0	1	72	1	1	2	0	1	1	1	0	2	2423.88	2133.4	84	73.9332	33	29.0452	716.38	630.527
1749	201805	0	2	69	1	1	2	0	2	2	2	0	20	8705.85	7662.52	1847.2	1625.83	982.59	864.834	2506.86	2206.43
1750	201804	0	2	64	1	1	2	0	1	1	1	0	10	5256.75	4626.77	803	706.767	1001.4	881.39	1762.85	1551.59
1751	201805	0	1	70	1	1	2	0	1	1	1	0	9	6021.67	5300.02	531	467.364	513.39	451.864	1932.68	1701.06
1752	201804	0	2	63	1	1	2	0	1	1	1	0	9	5103.4	4491.8	750	660.118	590.16	519.434	1883.34	1657.64
1753	201805	0	2	66	1	1	2	0	2	2	2	0	12	6164.87	5426.06	809	712.048	361.58	318.247	2330.29	2051.02
1754	201804	0	2	66	1	1	2	0	1	1	1	0	10	5153.88	4536.23	704	619.631	172.11	151.484	1787.17	1572.99
1755	201804	0	1	66	1	1	2	0	2	2	2	0	9	6247.73	5498.99	918	807.985	401.44	353.331	2206.19	1941.8
1756	201804	0	2	68	1	1	2	0	2	2	2	0	14	7516.85	6616.01	929	817.667	415.87	366.031	3027.08	2664.31
1757	201804	0	1	78	1	1	2	0	1	1	1	0	12	7202.37	6339.22	974	857.274	760.06	668.973	2044.01	1799.05
1758	201805	0	2	66	1	1	2	0	1	1	1	0	18	8265.35	7274.81	1445	1271.83	1276.02	1123.1	2496.13	2196.99
1759	201805	0	2	76	1	1	2	0	1	1	1	0	12	7126.59	6272.52	1634.8	1438.88	537.22	472.838	2008.67	1767.95
1760	201804	0	2	76	1	1	2	0	1	1	1	0	11	6787.04	5973.67	849	747.254	763.26	671.789	1688.28	1485.95
1761	201805	0	2	66	1	1	2	0	2	2	2	0	10	5728.96	5042.39	711	625.792	695.76	612.379	1181.7	1040.08
1762	201804	0	1	72	1	1	2	0	2	2	2	0	11	6782.51	5969.68	890	783.34	312.06	274.662	2759.95	2429.19
1763	201804	0	1	66	1	1	2	0	1	1	1	0	7	3066.62	2699.11	745	655.718	224.2	197.331	1032.32	908.604
1764	201806	0	1	63	1	1	2	0	1	1	1	0	13	4595.92	4045.13	807	710.287	222.68	195.994	1343.94	1182.88
1765	201806	0	2	79	1	1	2	0	1	1	1	0	10	4539.35	3995.34	624	549.218	602.56	530.348	801.09	705.086
1766	201806	0	1	73	1	1	2	0	2	1	1	0	10	5615.95	4942.92	703	618.751	517.29	455.297	1600.16	1408.39
1767	201806	0	2	66	1	1	2	0	1	1	1	0	13	6111.54	5379.12	1683	1481.31	633.95	557.976	1756.59	1546.08
1768	201807	0	2	72	1	1	2	0	2	1	1	0	13	4506.51	3966.44	618	543.937	141.16	124.243	1486.25	1308.13
1769	201807	0	2	73	1	1	2	0	2	2	2	0	12	8736.04	7689.09	1020.4	898.113	580.11	510.588	3242.33	2853.76
1770	201807	0	1	78	1	1	2	0	2	2	2	0	14	7931.18	6980.69	1009.2	888.255	1027.45	904.318	2555.03	2248.83
1771	201807	0	1	63	1	1	2	0	2	2	2	0	13	5978.96	5262.43	955	840.551	713.78	628.239	1548.18	1362.64
1772	201807	0	2	72	1	1	2	0	2	2	2	0	7	5736.7	5049.2	579	509.611	600.72	528.728	1217.08	1071.22
1773	201807	0	1	71	1	2	2	0	1	1	1	0	10	5505.77	4845.95	581	511.372	1042.42	917.494	1495.95	1316.67
1774	201808	0	1	67	1	1	2	0	1	1	1	0	15	7493.88	6595.8	994	874.877	573.09	504.41	2340.39	2059.91
1775	201807	0	1	62	1	2	2	0	1	1	1	0	13	6986.88	6149.56	900	792.142	342	301.014	2805.98	2469.7
1776	201808	0	1	62	1	1	2	0	1	1	1	0	12	6502.01	5722.79	996	876.637	656.21	577.568	2698.2	2374.84
1777	201808	0	2	69	1	1	2	0	2	2	2	0	13	6388.17	5622.6	882	776.299	468.41	412.275	2090.66	1840.11
1778	201807	0	1	70	1	1	2	0	2	2	2	0	15	7210.62	6346.48	1070	941.769	1297.08	1141.63	1611.54	1418.41
1779	201808	0	2	70	1	1	2	0	2	2	2	0	9	5021.8	4419.98	556	489.368	849.24	747.465	1100.26	968.402
1780	201807	0	1	63	1	1	2	0	2	2	2	0	17	8385.85	7380.87	928	816.786	691.45	608.585	2640.5	2324.06
1781	201807	0	2	74	1	1	2	0	1	1	1	0	16	7327.36	6449.23	933	821.187	1359.01	1196.14	1869.25	1645.23
1782	201809	0	1	72	1	1	2	0	2	1	1	0	12	7835.22	6896.23	728	640.755	448.3	394.575	1608.92	1416.1
1783	201809	0	2	75	1	1	2	0	1	1	1	0	14	6240.54	5492.66	1035.5	911.403	297.37	261.733	1919.87	1689.79
1784	201809	0	1	73	1	1	2	0	1	1	1	0	15	6163.05	5424.46	1044.6	919.413	1326.35	1167.4	1058.2	931.383
1785	201809	0	2	68	1	1	2	0	1	1	1	0	9	5522.87	4861	567	499.049	63.28	55.6964	822.49	723.921
1786	201809	0	2	76	1	1	2	0	1	1	1	0	8	4347.41	3826.41	504	443.599	45.15	39.7391	1080.46	950.975
1787	201809	0	1	78	1	1	2	0	1	1	1	0	4	2617.71	2304	297	261.407	195.1	171.719	563.51	495.978
1788	201809	0	1	73	1	1	2	0	1	1	1	0	14	6925.54	6095.57	832	732.291	384.51	338.429	2428.33	2137.31
1789	201809	0	2	75	1	1	2	0	2	1	1	0	11	7188.43	6326.95	668	587.945	797.66	702.067	1735.67	1527.66
1790	201807	0	2	73	1	1	2	0	1	1	1	0	8	3811.4	3354.63	746	656.598	536.52	472.222	660.68	581.503
1791	201807	0	1	72	1	1	2	0	1	1	1	0	5	19595.6	17247.2	2214.4	1949.02	1149.34	1011.6	6565.84	5778.97
1792	201807	0	2	71	1	1	2	0	1	1	1	0	9	7025.08	6183.18	600.6	528.623	1219.56	1073.41	1417.22	1247.38
1793	201809	0	1	76	1	1	2	0	2	1	1	0	20	9331.74	8213.4	1248	1098.44	1122.69	988.144	3631.85	3196.6
1794	201808	0	2	69	1	1	2	0	1	1	1	0	14	5007.04	4406.98	811	713.808	382.87	336.986	831.97	732.265
1795	201808	0	1	75	1	1	2	0	1	1	1	1	33	15237.6	13411.5	5393.2	4746.87	1998.06	1758.61	2665.26	2345.85
1796	201807	0	1	61	1	1	2	0	1	1	1	0	10	4563.58	4016.67	670	589.706	379.92	334.39	1716.06	1510.4
1797	201809	0	2	62	1	1	2	0	1	1	1	0	14	7014.88	6174.2	971	854.633	961.14	845.955	1886.54	1660.45
1798	201808	0	1	61	1	1	2	0	2	2	2	0	6	4234.57	3727.09	391	344.142	91.76	80.7633	1024.71	901.906
1799	201809	0	2	72	1	1	2	0	1	2	1	0	11	5795.28	5100.76	764	672.441	762.21	670.865	1326.67	1167.68
1800	201807	0	2	65	1	1	2	0	2	2	2	0	11	5949.96	5236.9	748	658.358	864.24	760.668	2030.82	1787.44
1801	201808	0	2	73	1	1	2	0	1	1	1	0	11	6311.27	5554.91	777	683.883	805.78	709.213	2270.59	1998.48
1802	201809	0	2	69	1	1	2	0	1	1	1	0	12	4504.5	3964.67	636	559.78	724.85	637.982	1026.35	903.35
1803	201809	0	2	80	1	1	2	0	1	1	1	0	10	4514.02	3973.05	555	488.488	209.54	184.428	1278.68	1125.44
1804	201809	0	2	71	1	1	2	0	1	1	1	0	12	6076.39	5348.18	591	520.173	1305.98	1149.47	835.71	735.557
1805	201809	0	1	67	1	1	2	0	1	1	1	0	4	4667.49	4108.13	568.6	500.458	485.04	426.912	1810.35	1593.39
1806	201809	0	1	67	1	1	2	0	2	1	1	0	10	9216.85	8112.28	1316.8	1158.99	1452.92	1278.8	1784.43	1570.58
1807	201809	0	1	63	1	1	2	0	1	1	1	0	11	7351.43	6470.42	2092	1841.29	621.59	547.097	1342.14	1181.29
1808	201809	0	1	61	1	1	2	0	1	1	1	0	9	5814.36	5117.55	749	659.238	318.85	280.638	1960.81	1725.82
1809	201809	0	2	63	1	1	2	0	1	1	1	0	11	6026.85	5304.58	754	663.639	1030.92	907.372	1784.23	1570.4
1810	201809	0	1	72	1	1	2	0	1	1	1	0	9	4996.44	4397.66	571	502.57	103.91	91.4572	1430.63	1259.18
1811	201809	0	2	73	1	1	2	0	1	1	1	0	10	4632.15	4077.02	607	534.256	272.74	240.054	1058.81	931.92
1812	201809	0	1	63	1	1	2	0	1	1	1	0	7	6516.12	5735.21	526	462.963	1352.27	1190.21	1218.75	1072.69
1813	201809	0	1	67	1	1	2	0	1	1	1	0	18	8248.83	7260.27	1153	1014.82	1482.64	1304.96	2551.79	2245.98
1814	201808	0	1	73	1	1	2	0	2	2	2	0	15	6621.69	5828.13	924	813.266	999.5	879.718	1313.19	1155.81
1815	201809	0	2	72	1	1	2	0	1	1	1	0	17	10255.6	9026.52	2765	2433.64	1539.08	1354.63	1959.89	1725.01
1816	201807	0	2	73	1	1	2	0	1	1	1	0	11	5773.42	5081.52	1537.1	1352.89	223.19	196.442	1330.83	1171.34
1817	201810	0	2	79	1	1	2	0	2	1	1	0	16	8977.2	7901.35	1513	1331.68	1499.26	1319.59	2712.44	2387.38
1818	201810	0	1	60	1	1	2	0	1	1	1	0	18	10861.4	9559.72	946	832.629	76.74	67.5433	3449.33	3035.95
1819	201810	0	2	65	1	1	2	0	1	1	1	0	12	7112.7	6260.3	1125.6	990.706	343.77	302.572	2105.03	1852.76
1820	201810	0	2	76	1	1	2	0	1	1	1	0	14	8369.55	7366.52	1632.8	1437.12	1099.33	967.584	1879.02	1653.83
1821	201810	0	1	77	1	1	2	0	2	1	1	0	10	6190.56	5448.67	746	656.598	942.82	829.83	1771.04	1558.79
1822	201810	0	2	78	1	1	2	0	2	1	1	0	3	5442.75	4790.48	411.6	362.273	431.45	379.744	667.9	587.857
1823	201810	0	2	67	1	1	2	0	1	1	1	0	15	8085.58	7116.59	965.2	849.528	1127.76	992.607	1838.72	1618.36
1824	201810	0	1	68	1	1	2	0	1	1	1	0	10	5993.15	5274.92	538	473.525	1120.47	986.19	1621.98	1427.6
1825	201810	0	1	76	1	1	2	0	2	1	1	0	15	7292.74	6418.76	876	771.018	825.18	726.289	1737.56	1529.33
1826	201811	0	1	66	1	2	2	0	2	2	2	0	20	8381.12	7376.71	1156	1017.46	1345.21	1184	2003.41	1763.32
1827	201810	0	2	63	1	1	2	0	2	1	1	0	13	6515.55	5734.71	600	528.095	799.96	704.091	810.29	713.183
1828	201810	0	2	70	1	1	2	0	1	1	1	0	18	7996.62	7038.29	2501	2201.27	357.41	314.577	1812.81	1595.56
1829	201811	0	1	64	1	1	2	0	2	2	2	0	13	6536.99	5753.58	830	730.531	522.99	460.314	2039.4	1794.99
1830	201811	0	1	73	1	1	2	0	1	1	1	0	18	8682.26	7641.76	1108	975.215	806.85	710.155	2783.91	2450.28
1831	201811	0	1	71	1	1	2	0	1	1	1	0	9	5626.39	4952.11	564	496.409	742.37	653.403	1778.82	1565.64
1832	201812	0	2	61	1	1	2	0	1	1	1	0	7	4928.43	4337.8	532	468.244	181.9	160.101	1587.53	1397.28
1833	201810	0	1	65	1	1	2	0	2	2	1	0	10	6155.29	5417.63	653	574.743	1075.91	946.97	1369.88	1205.71
1834	201811	0	1	68	1	1	2	0	1	1	1	0	16	8065.77	7099.15	960	844.951	418.41	368.267	3241.56	2853.08
1835	201812	0	1	62	1	1	2	0	2	2	2	0	12	7254.29	6384.92	801	705.006	824.13	725.364	2364.76	2081.36
1836	201811	0	1	77	1	1	2	0	1	1	1	0	11	6619.77	5826.44	694.6	611.358	1203.61	1059.37	812.36	715.005
1837	201812	0	1	61	1	1	2	0	2	2	2	0	17	7956.09	7002.61	1018	896.001	891.8	784.925	2102.79	1850.79
1838	201812	0	2	76	1	1	2	0	1	1	1	0	18	10638.8	9363.8	1390.2	1223.6	2630.81	2315.53	2213.37	1948.11
1839	201811	0	1	74	1	1	2	0	2	2	2	0	13	7489.7	6592.12	788	693.564	783.61	689.7	1991.09	1752.47
1840	201812	0	1	67	1	1	2	0	1	1	1	0	12	5749.09	5060.11	776	683.002	351.32	309.217	1979.37	1742.16
1841	201810	0	1	72	1	1	2	0	1	1	1	0	2	3969.93	3494.16	295	259.647	61.03	53.716	829.5	730.091
1842	201811	0	1	65	1	1	2	0	1	1	1	0	15	7650.03	6733.23	980	862.555	754.57	664.141	2049.66	1804.02
1843	201812	0	1	73	1	1	2	0	2	2	2	0	13	5749.97	5060.88	858	755.175	398.18	350.461	1782.29	1568.7
1844	201811	0	1	61	1	1	2	0	1	1	1	0	11	4476.91	3940.39	628	552.739	1077.78	948.616	1347.03	1185.6
1845	201812	0	2	67	1	1	2	0	2	2	2	0	7	5375.63	4731.4	430	378.468	258.56	227.574	1832.87	1613.21
1846	201811	0	2	78	1	1	2	0	2	2	2	0	11	5830.31	5131.59	698	614.35	880.56	775.032	1722.45	1516.03
1847	201811	0	1	63	1	1	2	0	2	2	2	0	11	6241.85	5493.81	752	661.879	525.43	462.461	2153.52	1895.44
1848	201812	0	1	65	1	1	2	0	1	1	1	0	16	7012.05	6171.71	990	871.356	460.04	404.908	2555.81	2249.52
1849	201812	0	1	63	1	1	2	0	2	2	2	0	14	7751.55	6822.59	943	829.989	363.36	319.814	3127.39	2752.6
1850	201812	0	1	65	1	1	2	0	1	1	1	0	13	6193.75	5451.48	824	725.25	116.43	102.477	2039.82	1795.36
1851	201812	0	1	71	1	1	2	0	1	1	1	0	7	4823.38	4245.34	526	462.963	468.62	412.46	1067.46	939.533
1852	201812	0	2	60	1	1	2	0	2	2	2	0	12	7298.79	6424.09	748	658.358	622.5	547.898	2534.19	2230.49
1853	201812	0	1	60	1	1	2	0	1	1	1	0	9	7060.17	6214.06	651	572.983	178.35	156.976	2645.12	2328.12
1854	201811	0	1	71	1	1	2	0	1	1	1	0	9	6642.11	5846.1	614	540.417	1178.9	1037.62	1561.01	1373.94
1855	201811	0	1	73	1	1	2	0	1	1	1	0	13	8539.21	7515.85	955	840.551	677.8	596.571	2957.01	2602.64
1856	201811	0	2	70	1	1	2	0	1	1	1	0	18	7858.5	6916.72	1233.5	1085.67	836.84	736.551	2576.66	2267.87
1857	201901	0	2	80	1	1	2	0	2	2	2	0	9	6690.91	5773.58	654	564.336	1128.5	973.782	1873.61	1616.74
1858	201901	0	1	69	1	1	2	0	1	1	1	0	14	7082.53	6111.51	812	700.675	371.34	320.429	3582.19	3091.07
1859	201902	0	1	64	1	1	2	0	1	1	1	0	13	6715.93	5795.17	864	745.545	637.7	550.271	2384.53	2057.61
1860	201901	0	1	60	1	1	2	0	2	2	2	0	8	4930.16	4254.23	560	483.224	230.52	198.916	2170.84	1873.22
1861	201903	0	1	67	1	1	2	0	1	1	1	0	12	6406.28	5527.98	784	676.513	869.15	749.989	1376.63	1187.89
1862	201901	0	1	70	1	1	2	0	1	1	1	0	11	5596.43	4829.16	673	580.732	586.65	506.22	1386.28	1196.22
1863	201901	0	2	66	1	1	2	0	2	2	2	0	7	4732.42	4083.6	530	457.337	467.72	403.595	1498.1	1292.71
1864	201901	0	1	83	1	1	2	0	1	1	1	0	4	5962.8	5145.3	717.2	618.872	708.62	611.468	1031.48	890.064
1865	201903	0	1	72	1	1	2	0	1	1	1	0	8	5658.45	4882.67	593	511.7	773.43	667.393	1475.02	1272.79
1866	201903	0	2	77	1	1	2	0	1	1	1	0	14	7341.05	6334.59	937	808.537	1465	1264.15	2023.85	1746.38
1867	201903	0	1	79	1	1	2	0	1	1	1	0	5	4051.73	3496.24	403	347.749	534.7	461.392	941.73	812.619
1868	201903	0	1	65	1	1	2	0	1	1	1	0	9	7081.1	6110.28	717	618.699	892.1	769.793	2074	1789.65
1869	201903	0	1	74	1	1	2	0	2	2	2	0	12	8438.45	7281.54	853	736.053	1021.72	881.642	3098.53	2673.72
1870	201901	0	2	65	1	1	2	0	1	1	1	0	15	7166.79	6184.22	1021	881.021	617.65	532.97	1786.74	1541.78
1871	201902	0	1	78	1	1	2	0	1	1	1	0	9	4625.62	3991.45	599	516.877	504.36	435.212	656.66	566.632
1872	201901	0	1	68	1	1	2	0	1	1	1	0	9	5601.92	4833.9	613	528.958	582.33	502.492	1654.79	1427.92
1873	201901	0	1	84	1	1	2	0	1	1	1	0	8	3436.59	2965.43	423	365.007	0	0	783.09	675.728
1874	201901	0	1	66	1	1	2	0	2	2	2	0	7	4774.37	4119.8	555	478.909	370.17	319.42	1850.8	1597.05
1875	201901	0	1	75	1	1	2	0	1	1	1	0	7	3352.9	2893.22	368	317.547	640.64	552.808	564.66	487.245
1876	201901	0	1	74	1	1	2	0	2	2	2	0	15	7866.27	6923.56	992	873.116	943	829.989	2427.97	2137
1877	201903	0	2	71	1	1	2	0	2	2	2	0	20	12410.9	10709.4	1712	1477.28	1646.35	1420.63	4505.76	3888.02
1878	201903	0	1	68	1	1	2	0	2	1	1	0	15	9213.68	7950.48	1014	874.98	684.5	590.655	2655.18	2291.15
1879	201903	0	2	70	1	1	2	0	1	1	1	0	9	5677.53	4899.14	782.5	675.219	198.73	171.484	2021.8	1744.61
1880	201901	0	1	72	1	1	2	0	2	2	2	0	8	6851.87	5912.48	580	500.482	172.8	149.109	2103.17	1814.82
1881	201903	0	2	75	1	1	2	0	1	1	1	0	14	6976.13	6019.7	903	779.198	1304.9	1126	1324.83	1143.2
1882	201903	0	2	76	1	1	2	0	2	2	2	0	12	8582.62	7405.94	769	663.57	749.1	646.398	2702.52	2332
1883	201903	0	1	69	1	1	2	0	1	1	1	0	12	6220.63	5367.78	758	654.078	868.63	749.541	1262.5	1089.41
1884	201903	0	1	74	1	1	2	0	2	2	2	0	12	7099.71	6126.34	807	696.36	695.21	599.897	2758.7	2380.48
1885	201903	0	2	69	1	1	2	0	2	2	2	0	6	4224.91	3645.67	400	345.16	398.6	343.952	921.51	795.171
1886	201903	0	1	68	1	1	2	0	2	1	1	0	8	4859.38	4193.16	533	459.926	827.57	714.11	700.91	604.815
1887	201903	0	2	66	1	1	2	0	2	1	2	0	8	1671.2	1442.08	40	34.516	0	0	32.6	28.1305
1888	201903	0	1	60	1	1	2	0	2	2	2	0	8	5560.22	4797.91	538	464.24	448.58	387.08	1736.14	1498.11
1889	201903	0	1	72	1	1	2	0	1	1	1	0	14	7757.43	6693.88	905	780.924	1304.37	1125.54	1856.06	1601.59
1890	201903	0	1	74	1	1	2	0	2	1	1	0	10	6216.96	5364.61	687	592.812	955.5	824.501	1357.66	1171.52
1891	201903	0	1	73	1	1	2	0	2	2	2	0	10	7375	6363.89	2002.8	1728.22	635.46	548.338	1469.24	1267.81
1892	201901	0	2	73	1	1	2	0	2	2	2	0	5	5233.57	4516.05	427	368.458	191.1	164.9	1275.97	1101.03
1893	201902	0	1	69	1	1	2	0	2	2	2	0	5	4500.5	3883.48	358	308.918	25.83	22.2887	1649.07	1422.98
1894	201901	0	1	74	1	1	2	0	1	1	1	0	2	2237.17	1930.45	88	75.9352	43.52	37.5534	324.15	279.709
1895	201901	0	1	66	1	1	2	0	1	1	1	0	5	4542.55	3919.77	421	363.281	731.76	631.436	1041.39	898.615
1896	201902	0	1	67	1	2	2	0	2	2	2	0	11	10392.9	8968	1834.6	1583.08	1184.78	1022.35	3046.49	2628.82
1897	201901	0	2	62	1	1	2	0	1	1	1	0	17	6784.62	5971.54	889	782.46	711.28	626.039	1654.34	1456.08
1898	201901	0	1	60	1	1	2	0	2	2	2	0	21	12613.9	11102.2	1294	1138.92	1383.88	1218.03	6226.39	5480.21
1899	201901	0	1	63	1	1	2	0	1	1	1	0	17	8356.67	7355.19	1060	932.967	1382.84	1217.12	2774.13	2441.67
1900	201903	0	1	63	1	1	2	0	1	1	1	0	16	8262.06	7129.33	1037	894.827	1028.55	887.536	2683.01	2315.17
1901	201903	0	2	75	1	1	2	0	1	1	1	0	10	5629.76	4857.92	744	641.997	1059.33	914.096	1536.13	1325.53
1902	201902	0	2	63	1	1	2	0	1	1	1	0	14	6962.34	6007.8	923	796.456	445.18	384.146	2470.26	2131.59
1903	201903	0	2	65	1	1	2	0	2	1	1	0	10	4086.88	3526.57	496	427.998	202.74	174.944	1475.84	1273.5
1904	201902	0	2	62	1	1	2	0	1	1	1	0	14	6438.02	5555.37	941	811.989	218.17	188.259	2621.55	2262.13
1905	201903	0	1	67	1	1	2	0	1	1	1	0	10	8223.8	7096.31	1144.4	987.502	1134.25	978.744	2233.65	1927.42
1906	201902	0	1	74	1	1	2	0	1	1	1	0	7	4811.55	4151.89	816	704.126	141.74	122.307	1541.41	1330.08
1907	201903	0	1	61	1	1	2	0	1	1	1	0	14	6979.67	6022.76	992	855.997	761.7	657.271	2408.07	2077.92
1908	201903	0	1	66	1	1	2	0	1	1	1	0	13	6878.01	5935.03	771	665.296	649.91	560.807	1359.3	1172.94
1909	201903	0	2	69	1	1	2	0	2	2	2	0	15	10839	9352.99	1206	1040.66	171.72	148.177	4660.2	4021.29
1910	201901	0	2	70	1	1	2	0	1	1	1	0	8	4846.45	4182	548	472.869	471.25	406.641	1195	1031.17
1911	201903	0	1	68	1	1	2	0	2	2	2	0	11	6252.37	5395.17	736	635.094	904.19	780.225	1555.88	1342.57
1912	201908	0	1	63	1	1	2	0	1	1	1	0	5	3706.39	3198.24	80	69.032	535.69	462.247	1055.5	910.791
1913	201909	0	1	67	1	1	2	0	2	2	2	0	14	8451.07	7292.43	168	144.967	1031.28	889.891	2871.99	2478.24
1914	201908	0	2	70	1	1	2	0	1	1	1	0	8	6183.19	5335.47	136	117.354	708.68	611.52	1259.01	1086.4
1915	201908	0	1	69	1	1	2	0	1	1	1	0	14	9329.48	8050.41	220	189.838	1329.2	1146.97	1430.78	1234.62
1916	201908	0	2	63	1	1	2	0	1	1	1	0	10	6112.73	5274.67	192	165.677	454.2	391.929	2126.73	1835.15
1917	201907	0	2	67	1	1	2	0	1	1	1	0	9	5603.57	4835.32	120	103.548	274.39	236.771	1402.78	1210.46
1918	201908	0	1	69	1	1	2	0	2	2	1	0	19	10710.9	9242.41	1406	1213.24	755.6	652.007	3782.27	3263.72
1919	201909	0	2	75	1	1	2	0	1	1	1	0	9	4199.1	3623.4	188	162.225	223.57	192.918	1042.33	899.426
1920	201909	0	1	74	1	1	2	0	2	2	2	0	7	5668.82	4891.62	36	31.0644	459.65	396.632	1998.57	1724.57
1921	201909	0	1	60	1	1	2	0	2	2	2	0	7	4769.14	4115.29	84	72.4836	849.34	732.895	1122	968.173
1922	201908	0	1	66	1	1	2	0	2	2	2	0	12	6624	5715.85	156	134.612	667	575.554	2328.1	2008.92
1923	201909	0	1	63	1	1	2	0	1	1	1	0	15	6650.45	5738.67	260	224.354	1051.57	907.399	1665.78	1437.4
1924	201908	0	1	70	1	1	2	0	2	2	2	0	12	6883.57	5939.83	144	124.258	476.9	411.517	2795.87	2412.56
1925	201907	0	1	76	1	1	2	0	1	1	1	0	11	8244.17	7113.89	132	113.903	970.88	837.772	2268.49	1957.48
1926	201907	0	1	65	1	1	2	0	1	1	1	0	13	7489.98	6463.1	228	196.741	287.81	248.351	2544.97	2196.05
1927	201907	0	1	84	1	1	2	0	2	2	2	0	12	12829.6	11070.6	471.5	406.857	647.84	559.021	3689.82	3183.94
1928	201909	0	2	74	1	1	2	0	2	2	2	0	9	6495.26	5604.76	108	93.1932	195.23	168.464	2767.83	2388.36
1929	201908	0	2	76	1	1	2	0	1	1	1	0	5	3095.41	2671.03	60	51.774	437.79	377.769	516.82	445.964
1930	201908	0	2	65	1	1	2	0	2	2	2	0	13	8145.94	7029.13	292.5	252.398	856.76	739.298	2786.08	2404.11
1931	201908	0	2	63	1	1	2	0	2	2	2	0	11	5999.66	5177.1	307.5	265.342	239.48	206.647	2508.68	2164.74
1932	201909	0	1	64	1	1	2	0	2	2	2	0	14	7600.74	6558.68	168	144.967	1304.69	1125.82	2057.85	1775.72
1933	201907	0	1	74	1	1	2	0	1	1	1	0	20	13244.5	11428.7	2416.5	2085.2	1441.83	1244.15	3675.28	3171.4
1934	201908	0	1	61	1	1	2	0	1	1	1	0	15	9568.93	8257.03	280	241.612	1144.3	987.416	2750.33	2373.26
1935	201909	0	1	85	1	1	2	0	2	2	2	0	12	12564.7	10842	612	528.095	1813.22	1564.63	4162.34	3591.68
1936	201907	0	1	64	1	1	2	0	1	1	1	0	7	4461.72	3850.02	136	117.354	135.3	116.75	1644.02	1418.62
1937	201907	0	1	62	1	1	2	0	1	1	1	0	12	7688.6	6634.49	236	203.644	343.84	296.699	2350.16	2027.95
1938	201907	0	1	80	1	1	2	0	1	1	1	0	4	3347.7	2888.73	68	58.6772	421.72	363.902	1171.88	1011.21
1939	201907	0	2	63	1	1	2	0	1	1	1	0	13	6570.99	5670.11	248	213.999	1221.56	1054.08	1733.03	1495.43
1940	201907	0	1	70	1	1	2	0	1	1	1	0	8	5855.22	5052.47	168	144.967	964.51	832.275	1226.01	1057.92
1941	201907	0	1	63	1	1	2	0	1	1	1	0	5	4698.75	4054.55	112	96.6448	527.54	455.214	1270.31	1096.15
1942	201907	0	1	77	1	1	2	0	2	1	1	0	13	8160.41	7041.62	1432	1235.67	416.53	359.424	2707.08	2335.94
1943	201907	0	2	75	1	1	2	0	1	1	1	0	21	9350.51	8068.55	476	410.74	912.73	787.594	1783.78	1539.22
1944	201912	1	1	70	1	1	2	0	1	1	1	0	7	4541.12	3918.53	112	96.6448	580.44	500.862	1179.98	1018.2
1945	201912	1	2	64	1	1	2	0	1	1	1	0	14	10686.9	9221.75	830	716.207	2041.43	1761.55	2894.2	2497.4
1946	201912	1	1	75	1	1	2	0	1	1	1	0	12	6655.12	5742.7	156	134.612	1021.65	881.582	2324.27	2005.61
1947	201912	1	2	61	1	1	2	0	2	1	1	0	7	3552.01	3065.03	0	0	541.19	466.993	1060.22	914.864
1948	201911	1	2	77	1	1	2	0	1	1	1	0	13	7684.18	6630.68	100	86.29	1152.48	994.475	2539	2190.9
1949	201910	1	1	75	1	1	2	0	1	1	1	0	7	4939.82	4262.57	136	117.354	61.64	53.1891	1261.08	1088.19
1950	201910	1	1	77	1	1	2	0	2	2	2	0	4	4821.53	4160.5	87	75.0723	373.41	322.215	1099.42	948.689
1951	201911	1	1	63	1	1	2	0	2	2	2	0	14	8136.25	7020.77	168	144.967	2386.15	2059.01	1733.7	1496.01
1952	201910	0	2	77	1	1	2	0	2	2	2	0	14	8429.02	7273.4	168	144.967	1557.4	1343.88	2520.72	2175.13
1953	201911	1	1	66	1	1	2	0	2	2	2	0	18	9759.93	8421.84	216	186.386	2041.11	1761.27	3198.32	2759.83
1954	201911	1	2	67	1	1	2	0	1	1	1	0	14	9194.45	7933.89	248	213.999	1108.03	956.119	1698.62	1465.74
1955	201910	0	1	75	1	1	2	0	1	1	1	0	14	18146.2	15658.4	409.5	353.357	797.6	688.249	3394.1	2928.77
1956	201911	1	2	69	1	1	2	0	2	1	1	0	14	5485.07	4733.07	99	85.4271	1234.54	1065.28	520.23	448.906
1957	201911	1	1	68	1	1	2	0	2	2	2	0	13	16409.7	14159.9	221	190.701	2416.43	2085.14	6053.07	5223.19
1958	201910	1	1	72	1	1	2	0	2	2	2	0	9	5667.56	4890.54	168	144.967	546.45	471.532	1144.31	987.425
1959	201911	1	1	72	1	1	2	0	1	1	1	0	13	6678.29	5762.69	236	203.644	980.21	845.823	2023.08	1745.72
1960	201912	1	1	77	1	1	2	0	2	1	1	0	4	2403.08	2073.62	0	0	0	0	860.18	742.249
1961	201911	1	1	62	1	1	2	0	2	2	2	0	13	8622.2	7440.09	156	134.612	1547.54	1335.37	2852.26	2461.21
1962	201911	1	1	75	1	1	2	0	2	2	2	0	11	7780.16	6713.5	280.5	242.043	1058.72	913.569	2644.34	2281.8
1963	201912	1	1	68	1	1	2	0	1	1	1	0	14	7817.68	6745.87	268	231.257	1452.9	1253.71	2415.78	2084.58
1964	201912	1	2	65	1	1	2	0	1	1	1	0	11	5959.83	5142.74	250.5	216.156	1153.44	995.303	1002.49	865.048
1965	201912	1	1	74	1	1	2	0	1	1	1	0	12	10029.6	8654.58	676	583.32	1288.28	1111.66	3280.77	2830.98
1966	201912	1	1	68	1	1	2	0	1	1	1	0	4	2032.72	1754.03	48	41.4192	111.68	96.3686	739.54	638.149
1967	202001	1	2	60	1	1	2	0	2	1	1	1	12	11943.6	10244.7	172	147.534	1023.09	877.559	4761.35	4084.06
1968	202001	1	1	69	1	1	2	0	2	2	2	0	8	4641.9	3981.6	96	82.3443	1011.55	867.66	690.85	592.579
1969	202002	1	2	63	1	1	2	0	2	2	2	0	13	11573.3	9927.02	156	133.81	1758.7	1508.53	3273.18	2807.58
1970	202001	1	2	61	1	1	2	0	1	1	1	0	10	6646.88	5701.38	234	200.714	1265.29	1085.31	1419.99	1218
1971	202001	1	1	69	1	1	2	0	2	2	2	0	14	13630	11761.3	428	369.321	1487.08	1283.2	3780.2	3261.93
1972	202001	1	1	73	1	1	2	0	1	1	1	0	15	7773.04	6707.35	950	819.755	1045.27	901.963	1112.17	959.691
1973	202001	1	1	60	1	1	2	0	1	1	1	0	10	7260.07	6227.35	528	452.894	1187.49	1018.57	1438.98	1234.29
1974	202001	1	2	82	1	1	2	0	1	1	1	0	10	5748.14	4930.49	276	236.74	1291.31	1107.63	733.83	629.445
1975	202003	1	2	80	1	1	2	0	2	2	2	0	9	5607.7	4810.02	400	343.101	1131.73	970.745	1115.97	957.227
1976	202003	1	2	73	1	1	2	0	2	2	2	0	12	7094.84	6085.62	624	535.238	1292.17	1108.36	1440.07	1235.22
1977	202003	1	1	64	1	1	2	0	1	1	1	0	12	6405.95	5494.72	156	133.81	1056.36	906.096	1416.79	1215.26
1978	202003	1	1	63	1	1	2	0	1	1	1	0	5	5960.06	5112.26	0	0	723.8	620.842	1501.56	1287.97
1979	202003	1	1	75	1	1	2	0	2	2	2	0	4	4634.07	3974.89	160	137.241	375.96	322.481	1118.51	959.406
1980	202003	1	1	61	1	1	2	0	1	1	1	0	1	36.7	31.4795	0	0	0	0	0	0
1981	202001	1	2	71	1	1	2	0	2	2	2	0	10	6585.78	5648.97	120	102.93	1705.29	1462.72	1934.09	1658.97
1982	202001	1	1	63	1	1	2	0	1	1	1	0	7	6100.16	5232.43	36	30.8791	917.9	787.332	1796.16	1540.66
1983	202001	1	2	63	1	1	2	0	2	2	2	0	6	5234.52	4489.93	472.5	405.288	861.42	738.886	643	551.535
1984	202001	1	1	77	1	1	2	0	2	2	2	0	8	6384.14	5476.02	96	82.3443	951.67	816.298	2199.97	1887.03
1985	202001	1	1	69	1	1	2	0	1	1	1	0	9	5696.88	4886.52	166.5	142.816	821.86	704.953	1378.82	1182.69
1986	202001	1	1	72	1	1	2	0	2	2	2	0	10	4964.21	4258.07	120	102.93	1011.98	868.029	344.33	295.35
1987	202001	1	2	70	1	1	2	0	1	1	1	0	10	4616.11	3983.24	120	103.548	1353.56	1167.99	1257.65	1085.23
1988	202003	1	2	72	1	1	2	0	2	2	2	0	15	7784.21	6676.93	392	336.239	1810.06	1552.58	1046.15	897.339
1989	202001	1	2	71	1	1	2	0	1	1	1	0	17	11900.6	10269	516	445.256	1352.72	1167.26	4782.36	4126.7
1990	202001	1	2	78	1	1	2	0	2	2	2	0	8	6324.38	5457.31	930	802.497	628.59	542.41	1887.49	1628.71
1991	202001	1	1	74	1	1	2	0	1	1	1	0	13	6963.91	5973.32	156	133.81	1606.15	1377.68	1271.96	1091.03
1992	202001	1	1	80	1	1	2	0	2	2	2	0	9	6998.34	6002.85	318.5	273.194	1249.51	1071.77	2057.53	1764.85
1993	202003	1	2	60	1	1	2	0	2	2	2	0	10	6693.65	5741.5	132	113.223	1904.18	1633.32	982.87	843.06
1994	202005	1	2	73	1	1	2	1	1	1	1	0	18	8760.31	7514.18	200	171.551	2199.01	1886.21	2018.2	1731.12
1995	202005	1	1	64	1	1	2	0	2	1	1	1	5	7571.33	6494.33	168	144.103	169.6	145.475	4176.43	3582.35
1996	202004	1	2	65	1	1	2	0	2	2	2	0	12	7426.57	6370.16	156	133.81	1187.24	1018.36	1168.03	1001.88
1997	202006	1	2	72	1	1	2	1	1	1	1	0	12	5790.23	4966.59	324	277.912	874.25	749.891	1192.88	1023.2
1998	202006	1	1	71	1	1	2	0	2	2	2	0	14	6944.52	5956.68	168	144.103	609.4	522.715	2202.22	1888.96
1999	202006	1	1	65	1	1	2	0	2	2	2	0	13	7442.18	6383.55	144	123.516	1013.47	869.307	1598.21	1370.87
[truncated: 805 more rows]
